# Supplementary material for: Social media discourse and internet search queries on cannabis as a medicine: A systematic scoping review
Source: PLoS One. 2023 Jan 20;18(1):e0269143. doi: 10.1371/journal.pone.0269143 (PMC9858862; doi:10.1371/journal.pone.0269143)
Supplement: S2 Database — (XLSX) [file pone.0269143.s006.xlsx]

## Sheet: WoS
1	#1	J	Abrams, DI				Abrams, Donald I.			Cannabis, Cannabinoids and Cannabis-Based Medicines in Cancer Care Comment	INTEGRATIVE CANCER THERAPIES																															1534-7354	1552-695X				FEB	2022	21
2	#1	J	Guggisberg, J; Schumacher, M; Gilmore, G; Zylla, DM				Guggisberg, Jordan; Schumacher, Megan; Gilmore, Grace; Zylla, Dylan M.			Cannabis as an Anticancer Agent: A Review of Clinical Data and Assessment of Case Reports	CANNABIS AND CANNABINOID RESEARCH																															2578-5125	2378-8763				FEB	2022	7
3	#1	J	Hicks, DL; Resko, SM; Ellis, JD; Agius, E; Early, TJ				Hicks, Danielle L.; Resko, Stella M.; Ellis, Jennifer D.; Agius, Elizabeth; Early, Theresa J.			Driving After Cannabis Use Among Young Adults in Michigan	CANNABIS AND CANNABINOID RESEARCH																		Hicks, Danielle/0000-0002-1870-9822													2578-5125	2378-8763				FEB	2022	7
4	#1	J	Taneja, S; Guo, YB; Slaven, M; Lalani, AK; Shaw, E; Tajzler, C; Hotte, S; Kapoor, A				Taneja, Shipra; Guo, Yanbo; Slaven, Marissa; Lalani, Aly-Khan; Shaw, Erynn; Tajzler, Camilla; Hotte, Sebastien; Kapoor, Anil			The perceptions and beliefs of cannabis use among Canadian genitourinary cancer patients	CUAJ-CANADIAN UROLOGICAL ASSOCIATION JOURNAL																	Kapoor, Anil/AAQ-7184-2021; Lalani, Aly-Khan/AAR-1617-2021	Kapoor, Anil/0000-0001-9180-8029; Lalani, Aly-Khan/0000-0002-9907-9112													1911-6470	1920-1214				FEB	2022	16
5	#1	J	Potts, JM; Getachew, B; Vu, M; Nehl, E; Yeager, KA; Leach, CR; Berg, CJ				Potts, Jessica M.; Getachew, Betelihem; Vu, Milkie; Nehl, Eric; Yeager, Katherine A.; Leach, Corinne R.; Berg, Carla J.			Use and Perceptions of Opioids Versus Marijuana among Cancer Survivors	JOURNAL OF CANCER EDUCATION																	Vu, Milkie/AAW-5755-2020	Vu, Milkie/0000-0003-0230-473X													0885-8195	1543-0154				FEB	2022	37
6	#1	J	Schafer, KR; Tanner, AE; Mann-Jackson, L; Alonzo, J; Song, EY; Rhodes, SD				Schafer, Katherine R.; Tanner, Amanda E.; Mann-Jackson, Lilli; Alonzo, Jorge; Song, Eunyoung Y.; Rhodes, Scott D.			Stigma, Social Support, and Substance Use in Diverse Men Who Have Sex With Men and Transgender Women Living with HIV in the US Southeast	SOUTHERN MEDICAL JOURNAL																															0038-4348	1541-8243				JAN	2022	115
7	#1	J	Dennis, CL; Brennenstuhl, S; Brown, HK; Bell, RC; Marini, F; Birken, CS				Dennis, Cindy-Lee; Brennenstuhl, Sarah; Brown, Hilary K.; Bell, Rhonda C.; Marini, Flavia; Birken, Catherine S.			High-risk health behaviours of pregnancy-planning women and men: Is there a need for preconception care?	MIDWIFERY																	Dennis, Cindy-Lee/ABA-2860-2020	Dennis, Cindy-Lee/0000-0002-0135-7242													0266-6138	1532-3099				MAR	2022	106
8	#1	J	Wagoner, KG; Lazard, AJ; Romero-Sandoval, EA; Reboussin, BA				Wagoner, Kimberly G.; Lazard, Allison J.; Romero-Sandoval, E. Alfonso; Reboussin, Beth A.			Health Claims About Cannabidiol Products: A Retrospective Analysis of US Food and Drug Administration Warning Letters from 2015 to 2019	CANNABIS AND CANNABINOID RESEARCH																		Lazard, Allison/0000-0002-2502-2850; Wagoner, Kimberly/0000-0001-5955-5148													2578-5125	2378-8763				JUN	2021
9	#1	J	Luque, JS; Okere, AN; Reyes-Ortiz, CA; Williams, PM				Luque, John S.; Okere, Arinze Nkemdirim; Reyes-Ortiz, Carlos A.; Williams, Paula M.			Mixed methods study of the potential therapeutic benefits from medical cannabis for patients in Florida	COMPLEMENTARY THERAPIES IN MEDICINE																		Luque, John/0000-0002-8085-4641													0965-2299	1873-6963				MAR	2021	57
10	#1	J	Jenkins, MC; Kelly, L; Binger, K; Moreno, MA				Jenkins, Marina C.; Kelly, Lauren; Binger, Kole; Moreno, Megan A.			Cyber-ethnography of cannabis marketing on social media	SUBSTANCE ABUSE TREATMENT PREVENTION AND POLICY																		Jenkins, Marina/0000-0002-5158-2894														1747-597X				APR 26	2021	16
11	#1	J	Turner, J; Kantardzic, M; Vickers-Smith, R				Turner, Jason; Kantardzic, Mehmed; Vickers-Smith, Rachel			Infodemiological Examination of Personal and Commercial Tweets About Cannabidiol: Term and Sentiment Analysis	JOURNAL OF MEDICAL INTERNET RESEARCH																	Kantardzic, Mehmed/N-9366-2018	Kantardzic, Mehmed/0000-0002-6861-4434; Vickers-Smith, Rachel/0000-0002-7224-8916													1438-8871					DEC 20	2021	23
12	#1	J	Kvamme, SL; Pedersen, MM; Thomsen, KR; Thylstrup, B				Kvamme, Sinikka L.; Pedersen, Michael M.; Romer Thomsen, Kristine; Thylstrup, Birgitte			Exploring the use of cannabis as a substitute for prescription drugs in a convenience sample	HARM REDUCTION JOURNAL																		Kvamme, Sinikka L./0000-0002-8376-2013														1477-7517				JUL 10	2021	18
13	#1	J	Kuruvilla, DE; Mehta, A; Ravishankar, N; Cowan, RP				Kuruvilla, Deena E.; Mehta, Amit; Ravishankar, Nidhi; Cowan, Robert P.			A patient perspective of complementary and integrative medicine (CIM) for migraine treatment: a social media survey	BMC COMPLEMENTARY MEDICINE AND THERAPIES																		Cowan, Robert/0000-0002-6868-0108														2662-7671				FEB 10	2021	21
14	#1	J	Pang, RD; Dormanesh, A; Hoang, YN; Chu, M; Allem, JP				Pang, Raina D.; Dormanesh, Allison; Hoang, Yannie; Chu, Maya; Allem, Jon-Patrick			Twitter Posts About Cannabis Use During Pregnancy and Postpartum:A Content Analysis	SUBSTANCE USE & MISUSE																		Chu, Maya/0000-0001-8674-6740; Dormanesh, Allison/0000-0001-9060-7356													1082-6084	1532-2491				JUN 7	2021	56
15	#1	J	Yadav, S; Lokala, U; Daniulaityte, R; Thirunarayan, K; Lamy, F; Sheth, A				Yadav, Shweta; Lokala, Usha; Daniulaityte, Raminta; Thirunarayan, Krishnaprasad; Lamy, Francois; Sheth, Amit			When they say weed causes depression, but it's your fav antidepressant: Knowledge-aware attention framework for relationship extraction	PLOS ONE																		Daniulaityte, Raminta/0000-0001-6507-3866; LAMY, Francois/0000-0001-6542-1381													1932-6203					MAR 25	2021	16
16	#1	J	Pike, CK; Sofis, MJ; Budney, AJ				Pike, Chelsea K.; Sofis, Michael J.; Budney, Alan J.			Correlates of continued cannabis use during pregnancy	DRUG AND ALCOHOL DEPENDENCE																		Sofis, Michael/0000-0001-6249-5836													0376-8716	1879-0046				OCT 1	2021	227
17	#1	J	Suarez-Lledo, V; Alvarez-Galvez, J				Suarez-Lledo, Victor; Alvarez-Galvez, Javier			Prevalence of Health Misinformation on Social Media: Systematic Review	JOURNAL OF MEDICAL INTERNET RESEARCH																	Suarez-Lledo, Victor/AAD-8921-2021	Suarez-Lledo, Victor/0000-0001-7714-6719; Alvarez-Galvez, Javier/0000-0001-9512-7853													1438-8871					JAN 20	2021	23
18	#1	J	McTaggart-Cowan, H; Bentley, C; Raymakers, A; Metcalfe, R; Hawley, P; Peacock, S				McTaggart-Cowan, Helen; Bentley, Colene; Raymakers, Adam; Metcalfe, Rebecca; Hawley, Philippa; Peacock, Stuart			Understanding cancer survivors' reasons to medicate with cannabis: A qualitative study based on the theory of planned behavior	CANCER MEDICINE																	Peacock, Stuart/P-2437-2018	Peacock, Stuart/0000-0002-8243-8721													2045-7634					JAN	2021	10
19	#1	J	Vosburg, SK; Robbins, RS; Antshel, KM; Faraone, SV; Green, JL				Vosburg, Suzanne K.; Robbins, Rebekkah S.; Antshel, Kevin M.; Faraone, Stephen, V; Green, Jody L.			Characterizing Pathways of Non-oral Prescription Stimulant Non-medical Use Among Adults Recruited From Reddit	FRONTIERS IN PSYCHIATRY																															1664-0640					JAN 25	2021	11
20	#1	J	Korotkaya, Y; Conner, K; Lau, J; Mullin, G; Harpavat, S; Miloh, T; Mogul, D				Korotkaya, Yelena; Conner, Kim; Lau, Jen; Mullin, Gerard; Harpavat, Sanjiv; Miloh, Tamir; Mogul, Douglas			Use of Dietary Supplements in Pediatric Liver Disease and Transplantation	JOURNAL OF PEDIATRIC GASTROENTEROLOGY AND NUTRITION																															0277-2116	1536-4801				JAN	2021	72
21	#1	J	Pesce, M; Seguella, L; Cassarano, S; Aurino, L; Sanseverino, W; Lu, J; Corpetti, C; Del Re, A; Vincenzi, M; Sarnelli, G; Esposito, G				Pesce, Marcella; Seguella, Luisa; Cassarano, Sara; Aurino, Laura; Sanseverino, Walter; Lu, Jie; Corpetti, Chiara; Del Re, Alessandro; Vincenzi, Martina; Sarnelli, Giovanni; Esposito, Giuseppe			Phytotherapics in COVID19: Why palmitoylethanolamide?	PHYTOTHERAPY RESEARCH																	Pesce, Marcella/ABD-6001-2020; Sanseverino, Walter/AAX-5254-2021	Pesce, Marcella/0000-0001-5996-4259; Sanseverino, Walter/0000-0003-3324-5912; VINCENZI, MARTINA/0000-0002-3140-4513; Sarnelli, Giovanni/0000-0002-1467-1134; SEGUELLA, LUISA/0000-0003-2346-9912; Lu, Jie/0000-0001-6843-9720													0951-418X	1099-1573				MAY	2021	35
22	#1	J	Benschop, A; van Bakkum, F; Noijen, J				Benschop, Annemieke; van Bakkum, Floor; Noijen, Judith			Changing Patterns of Substance Use During the Coronavirus Pandemic: Self-Reported Use of Tobacco, Alcohol, Cannabis, and Other Drugs	FRONTIERS IN PSYCHIATRY																															1664-0640					MAY 26	2021	12
23	#1	J	Batisse, A; Leger, S; Vicaut, E; Gerbaud, L; Djezzar, S				Batisse, A.; Leger, S.; Vicaut, E.; Gerbaud, L.; Djezzar, S.			COgnitive enhancement and consumption of psychoactive Substances among Youth Students (COSYS): a cross-sectional study in France	PUBLIC HEALTH																	GERBAUD, Laurent/ABY-4952-2022	Djezzar, Samira/0000-0003-2413-230X													0033-3506	1476-5616				MAY	2021	194
24	#1	J	Russell, AM; Bergman, BG; Colditz, JB; Kelly, JF; Milaham, PJ; Massey, PM				Russell, Alex M.; Bergman, Brandon G.; Colditz, Jason B.; Kelly, John F.; Milaham, Plangkat J.; Massey, Philip M.			Using TikTok in recovery from substance use disorder	DRUG AND ALCOHOL DEPENDENCE																															0376-8716	1879-0046				DEC 1	2021	229
25	#1	J	Ayala, L; Winter, S; Byrne, R; Fehlings, D; Gehred, A; Letzkus, L; Noritz, G; Paton, MCB; Pietruszewski, L; Rosenberg, N; Tanner, K; Vargus-Adams, J; Novak, I; Maitre, NL				Ayala, Lauren; Winter, Sarah; Byrne, Rachel; Fehlings, Darcy; Gehred, Alison; Letzkus, Lisa; Noritz, Garey; Paton, Madison C. B.; Pietruszewski, Lindsay; Rosenberg, Nathan; Tanner, Kelly; Vargus-Adams, Jilda; Novak, Iona; Maitre, Nathalie L.			Assessments and Interventions for Spasticity in Infants With or at High Risk for Cerebral Palsy: A Systematic Review	PEDIATRIC NEUROLOGY																	Adams, Jilda Vargus/G-9833-2011; Paton, Madison CB/P-8049-2019	Paton, Madison CB/0000-0003-2780-1193; Ayala, Lauren/0000-0002-0636-0598; Letzkus, Lisa/0000-0003-3309-7753													0887-8994	1873-5150				MAY	2021	118
26	#1	J	Letzkus, L; Fehlings, D; Ayala, L; Byrne, R; Gehred, A; Maitre, NL; Noritz, G; Rosenberg, NS; Tanner, K; Vargus-Adams, J; Winter, S; Lewandowski, DJ; Novak, I				Letzkus, Lisa; Fehlings, Darcy; Ayala, Lauren; Byrne, Rachel; Gehred, Alison; Maitre, Nathalie L.; Noritz, Garey; Rosenberg, Nathan S.; Tanner, Kelly; Vargus-Adams, Jilda; Winter, Sarah; Lewandowski, Dennis J.; Novak, Iona			A Systematic Review of Assessments and Interventions for Chronic Pain in Young Children With or at High Risk for Cerebral Palsy	JOURNAL OF CHILD NEUROLOGY																		Letzkus, Lisa/0000-0003-3309-7753													0883-0738	1708-8283				AUG	2021	36
27	#1	J	Zhang, XM; Gao, F; Liao, SY; Zhou, F; Cai, GF; Li, SY				Zhang, Xiaoming; Gao, Feng; Liao, Shunyi; Zhou, Fan; Cai, Guanfang; Li, Shaoying			Portraying Citizens' Occupations and Assessing Urban Occupation Mixture with Mobile Phone Data: A Novel Spatiotemporal Analytical Framework	ISPRS INTERNATIONAL JOURNAL OF GEO-INFORMATION																		li, shao ying/0000-0002-4703-5660														2220-9964				JUN	2021	10
28	#1	J	Motyka, MA; Al-Imam, A				Motyka, Marek A.; Al-Imam, Ahmed			Representations of Psychoactive Drugs' Use in Mass Culture and Their Impact on Audiences	INTERNATIONAL JOURNAL OF ENVIRONMENTAL RESEARCH AND PUBLIC HEALTH																	Al-Imam, Ahmed Mohammed-Lutfi Mohmmod/S-1230-2019; Motyka, Marek A./AAD-9384-2021	Al-Imam, Ahmed Mohammed-Lutfi Mohmmod/0000-0003-1846-9424; Motyka, Marek A./0000-0001-6967-0035														1660-4601				JUN	2021	18
29	#1	J	Tanner, K; Noritz, G; Ayala, L; Byrne, R; Fehlings, D; Gehred, A; Letzkus, L; Novak, I; Rosenberg, N; Vargus-Adams, J; Winter, S; Maitre, NL				Tanner, Kelly; Noritz, Garey; Ayala, Lauren; Byrne, Rachel; Fehlings, Darcy; Gehred, Alison; Letzkus, Lisa; Novak, Iona; Rosenberg, Nathan; Vargus-Adams, Jilda; Winter, Sarah; Maitre, Nathalie L.			Assessments and Interventions for Sleep Disorders in Infants With or at High Risk for Cerebral Palsy: A Systematic Review	PEDIATRIC NEUROLOGY																	Adams, Jilda Vargus/G-9833-2011	Letzkus, Lisa/0000-0003-3309-7753; Ayala, Lauren/0000-0002-0636-0598													0887-8994	1873-5150				MAY	2021	118
30	#1	J	Cox, DJ; Garcia-Romeu, A; Johnson, MW				Cox, David J.; Garcia-Romeu, Albert; Johnson, Matthew W.			Predicting changes in substance use following psychedelic experiences: natural language processing of psychedelic session narratives	AMERICAN JOURNAL OF DRUG AND ALCOHOL ABUSE																		Cox, David J./0000-0003-4376-2104; Johnson, Matthew/0000-0001-7068-0513													0095-2990	1097-9891				JUL 4	2021	47
31	#1	J	Herbst, J; Musgrave, G				Herbst, Jim; Musgrave, Gyen			Respiratory depression following an accidental overdose of a CBD-labeled product: A pediatric case report	JOURNAL OF THE AMERICAN PHARMACISTS ASSOCIATION																															1544-3191	1544-3450				JAN-FEB	2020	60
32	#1	J	Merten, JW; Gordon, BT; King, JL; Pappas, C				Merten, Julie Williams; Gordon, Benjamin T.; King, Jessica L.; Pappas, Calista			Cannabidiol (CBD): Perspectives from Pinterest	SUBSTANCE USE & MISUSE																															1082-6084	1532-2491				OCT 1	2020	55
33	#1	J	Tran, T; Kavuluru, R				Tran, Tung; Kavuluru, Ramakanth			Social media surveillance for perceived therapeutic effects of cannabidiol (CBD) products	INTERNATIONAL JOURNAL OF DRUG POLICY																															0955-3959	1873-4758				MAR	2020	77
34	#1	J	Leas, EC; Hendrickson, EM; Nobles, AL; Todd, R; Smith, DM; Dredze, M; Ayers, JW				Leas, Eric C.; Hendrickson, Erik M.; Nobles, Alicia L.; Todd, Rory; Smith, Davey M.; Dredze, Mark; Ayers, John W.			Self-reported Cannabidiol (CBD) Use for Conditions With Proven Therapies	JAMA NETWORK OPEN																	Nobles, Alicia/AAG-7841-2021														2574-3805					OCT 15	2020	3
35	#1	J	Mathur, K; Vuppalanchi, V; Gelow, K; Vuppalanchi, R; Lammert, C				Mathur, Karan; Vuppalanchi, Vahin; Gelow, Kayla; Vuppalanchi, Raj; Lammert, Craig			Cannabidiol (CBD) Consumption and Perceived Impact on Extrahepatic Symptoms in Patients with Autoimmune Hepatitis	DIGESTIVE DISEASES AND SCIENCES																	Vuppalanchi, Raj/AAI-2481-2021; Lammert, Craig/AAI-3420-2020	Vuppalanchi, Raj/0000-0003-0637-1577;													0163-2116	1573-2568				JAN	2020	65
36	#1	J	Wheeler, M; Merten, JW; Gordon, BT; Hamadi, H				Wheeler, Meghann; Merten, Julie Williams; Gordon, Benjamin T.; Hamadi, Hanadi			CBD (Cannabidiol) Product Attitudes, Knowledge, and Use Among Young Adults	SUBSTANCE USE & MISUSE																	Hamadi, Hanadi/AAV-3715-2021	Hamadi, Hanadi/0000-0001-9050-7267													1082-6084	1532-2491				APR 15	2020	55
37	#1	J	Whitehill, JM; Trangenstein, PJ; Jenkins, MC; Jernigan, DH; Moreno, MA				Whitehill, Jennifer M.; Trangenstein, Pamela J.; Jenkins, Marina C.; Jernigan, David H.; Moreno, Megan A.			Exposure to Cannabis Marketing in Social and Traditional Media and Past-Year Use Among Adolescents in States With Legal Retail Cannabis	JOURNAL OF ADOLESCENT HEALTH																	Jenkins, Marina/AAR-8802-2020	Trangenstein, Pamela/0000-0003-2823-7790; Jenkins, Marina/0000-0002-5158-2894													1054-139X	1879-1972				FEB	2020	66
38	#1	J	Efron, D; Taylor, K; Payne, JM; Freeman, JL; Cranswick, N; Mulraney, M; Prakash, C; Lee, KJ; Williams, K				Efron, Daryl; Taylor, Kaitlyn; Payne, Jonathan M.; Freeman, Jeremy L.; Cranswick, Noel; Mulraney, Melissa; Prakash, Chidambaram; Lee, Katherine J.; Williams, Katrina			Does cannabidiol reduce severe behavioural problems in children with intellectual disability? Study protocol for a pilot single-site phase I/II randomised placebo controlled trial	BMJ OPEN																		Freeman, Jeremy/0000-0002-4184-3683; Payne, Jonathan/0000-0001-9565-3845													2044-6055					MAR	2020	10
39	#1	J	van Draanen, J; Tao, HD; Gupta, S; Liu, S				van Draanen, Jenna; Tao, HaoDong; Gupta, Saksham; Liu, Sam			Geographic Differences in Cannabis Conversations on Twitter: Infodemiology Study	JMIR PUBLIC HEALTH AND SURVEILLANCE																		van Draanen, Jenna/0000-0003-0486-6525; Gupta, Saksham/0000-0002-8060-9865													2369-2960					OCT-DEC	2020	6
40	#1	J	Allem, JP; Escobedo, P; Dharmapuri, L				Allem, Jon-Patrick; Escobedo, Patricia; Dharmapuri, Likhit			Cannabis Surveillance With Twitter Data: Emerging Topics and Social Bots	AMERICAN JOURNAL OF PUBLIC HEALTH																															0090-0036	1541-0048				MAR	2020	110
41	#1	J	Mullins, CF; Ffrench-O'Carroll, R; Lane, J; O'Connor, T				Mullins, Cormac Francis; Ffrench-O'Carroll, Robert; Lane, Justin; O'Connor, Therese			Sharing the pain: an observational analysis of Twitter and pain in Ireland	REGIONAL ANESTHESIA AND PAIN MEDICINE																															1098-7339	1532-8651				AUG	2020	45
42	#1	J	Holleran, G; Scaldaferri, F; Gasbarrini, A; Curro, D				Holleran, Grainne; Scaldaferri, Franco; Gasbarrini, Antonio; Curro, Diego			Herbal medicinal products for inflammatory bowel disease: A focus on those assessed in double-blind randomised controlled trials	PHYTOTHERAPY RESEARCH																	scaldaferri, franco/AAC-4056-2020; Curro', Diego/F-1430-2016	scaldaferri, franco/0000-0001-8334-7541; Curro', Diego/0000-0001-6726-6872; Gasbarrini, Antonio/0000-0003-4863-6924													0951-418X	1099-1573				JAN	2020	34
43	#1	J	Ishida, JH; Zhang, AJ; Steigerwald, S; Cohen, BE; Vali, M; Keyhani, S				Ishida, Julie H.; Zhang, Alysandra J.; Steigerwald, Stacey; Cohen, Beth E.; Vali, Marzieh; Keyhani, Salomeh			Sources of Information and Beliefs About the Health Effects of Marijuana	JOURNAL OF GENERAL INTERNAL MEDICINE																															0884-8734	1525-1497				JAN	2020	35
44	#1	J	Gladden, ME; Hung, D; Bhandari, NR; Franks, AM; Russell, L; White, L; Fantegrossi, WE; Payakachat, N				Gladden, Madison E.; Hung, Denise; Bhandari, Naleen Raj; Franks, Amy M.; Russell, Lauren; White, Lanita; Fantegrossi, William E.; Payakachat, Nalin			Arkansas community's attitudes toward the regulation of medical cannabis and the pharmacist's involvement in Arkansas medical cannabis	JOURNAL OF THE AMERICAN PHARMACISTS ASSOCIATION																	Franks, Amy M./AAD-7429-2019; Payakachat, Nalin/H-4666-2019	Franks, Amy M./0000-0002-7744-5337;													1544-3191	1544-3450				JAN-FEB	2020	60
45	#1	J	Potts, JM; Getachew, B; Vu, M; Nehl, E; Yeager, KA; Berg, CJ				Potts, Jessica M.; Getachew, Betelihem; Vu, Milkie; Nehl, Eric; Yeager, Katherine A.; Berg, Carla J.			Use and Perceptions of Opioids versus Marijuana among People Living with HIV	AMERICAN JOURNAL OF HEALTH BEHAVIOR																	Vu, Milkie/AAW-5755-2020	Vu, Milkie/0000-0003-0230-473X													1945-7359					NOV	2020	44
46	#1	J	Guinazu, MF; Cortes, V; Ibanez, CF; Velasquez, JD				Flavia Guinazu, Maria; Cortes, Victor; Ibanez, Carlos F.; Velasquez, Juan D.			Employing online social networks in precision-medicine approach using information fusion predictive model to improve substance use surveillance: A lesson from Twitter and marijuana consumption	INFORMATION FUSION																	Velasquez, Juan D/H-3859-2013	Velasquez, Juan D/0000-0003-4819-9680													1566-2535	1872-6305				MAR	2020	55
47	#1	J	Malter, L; Jain, A; Cohen, BL; Gaidos, JKJ; Axisa, L; Butterfield, L; Rescola, BJ; Sarode, S; Ehrlich, O; Cheifetz, AS				Malter, Lisa; Jain, Animesh; Cohen, Benjamin L.; Gaidos, Jill K. J.; Axisa, Lisa; Butterfield, Lori; Rescola, Becky Johnson; Sarode, Sudha; Ehrlich, Orna; Cheifetz, Adam S.			Identifying IBD Providers' Knowledge Gaps Using a Prospective Web-based Survey	INFLAMMATORY BOWEL DISEASES																		Malter, Lisa/0000-0002-4026-5041													1078-0998	1536-4844				SEP	2020	26
48	#1	J	Maier, LJ; Ramo, DE; Kaur, M; Meacham, MC; Satre, DD				Maier, Larissa J.; Ramo, Danielle E.; Kaur, Manpreet; Meacham, Meredith C.; Satre, Derek D.			Factors associated with readiness to quit smoking among young adults enrolled in a Facebook-based tobacco and alcohol intervention study	ADDICTIVE BEHAVIORS																	Meacham, Meredith/AAZ-7113-2020														0306-4603	1873-6327				DEC	2020	111
49	#1	J	Rup, J; Goodman, S; Hammond, D				Rup, Jennifer; Goodman, Samantha; Hammond, David			Cannabis advertising, promotion and branding: Differences in consumer exposure between 'legal' and 'illegal' markets in Canada and the US	PREVENTIVE MEDICINE																		Goodman, Samantha/0000-0002-6320-2174													0091-7435	1096-0260				APR	2020	133
50	#1	J	Bianco, AV; Abood, S; Mutsaers, A; Woods, JP; Coe, JB; Verbrugghe, A				Bianco, Adriana, V; Abood, Sarah; Mutsaers, Anthony; Woods, J. Paul; Coe, Jason B.; Verbrugghe, Adronie			Unconventional diets and nutritional supplements are more common in dogs with cancer compared to healthy dogs: An online global survey of 345 dog owners	VETERINARY AND COMPARATIVE ONCOLOGY																															1476-5810	1476-5829				DEC	2020	18
51	#1	J	Angsukiattitavorn, S; Seeherunwong, A; Panitrat, R; Tipayamongkholgul, M				Angsukiattitavorn, Suleemas; Seeherunwong, Acharaporn; Panitrat, Rungnapa; Tipayamongkholgul, Mathuros			Prevalence and distribution pattern of mood swings in Thai adolescents: a school-based survey in the central region of Thailand	BMC PSYCHIATRY																	Seeherunwong, Acharaporn/GOV-7236-2022	Seeherunwong, Acharaporn/0000-0002-2708-4852														1471-244X				APR 29	2020	20
52	#1	J	Radesky, J; Chassiakos, YR; Ameenuddin, N; Navsaria, D				Radesky, Jenny; Chassiakos, Yolanda (Linda) Reid; Ameenuddin, Nusheen; Navsaria, Dipesh		Council Commun Media	Digital Advertising to Children	PEDIATRICS																															0031-4005	1098-4275				JUL 1	2020	146
53	#1	C	Motlagh, FG; Shekarpour, S; Sheth, A; Thirunarayan, K; Raymer, ML		Spezzano, F; Chen, W; Xiao, X		Motlagh, Farahnaz Golrooy; Shekarpour, Saeedeh; Sheth, Amit; Thirunarayan, Krishnaprasad; Raymer, Michael L.			Predicting Public Opinion on Drug Legalization: Social Media Analysis and Consumption Trends	PROCEEDINGS OF THE 2019 IEEE/ACM INTERNATIONAL CONFERENCE ON ADVANCES IN SOCIAL NETWORKS ANALYSIS AND MINING (ASONAM 2019)					IEEE/ACM International Conference on Advances in Social Networks Analysis and Mining (ASONAM)	AUG 27-30, 2019	Vancouver, CANADA	IEEE,Assoc Comp Machinery,IEEE Comp Soc,ACM SIGKDD,IEEE TCDE,Springer,Elsevier									Sheth, Amit/ABC-4600-2020	Sheth, Amit/0000-0002-0021-5293															978-1-4503-6868-1				2019
54	#1	J	Spindle, TR; Bonn-Miller, MO; Vandrey, R				Spindle, Tory R.; Bonn-Miller, Marcel O.; Vandrey, Ryan			Changing landscape of cannabis: novel products, formulations, and methods of administration	CURRENT OPINION IN PSYCHOLOGY																															2352-250X	2352-2518				DEC	2019	30
55	#1	J	Samanta, D				Samanta, Debopam			Cannabidiol: A Review of Clinical Efficacy and Safety in Epilepsy	PEDIATRIC NEUROLOGY																															0887-8994	1873-5150				JUL	2019	96
56	#1	J	Laestadius, LI; Guidry, JPD; Greskoviak, R; Adams, J				Laestadius, Linnea, I; Guidry, Jeanine P. D.; Greskoviak, Rebecca; Adams, Jazzmyne			Making Weedish Fish: An Exploratory Analysis of Cannabis Recipes on Pinterest	SUBSTANCE USE & MISUSE																	Laestadius, Linnea/AAC-1911-2019	Laestadius, Linnea/0000-0003-3272-9317													1082-6084	1532-2491				NOV 10	2019	54
57	#1	J	Zeiger, JS; Silvers, WS; Fleegler, EM; Zeiger, RS				Zeiger, Joanna S.; Silvers, William S.; Fleegler, Edward M.; Zeiger, Robert S.			Cannabis use in active athletes: Behaviors related to subjective effects	PLOS ONE																		Zeiger, Joanna/0000-0002-2421-2206													1932-6203					JUN 28	2019	14
58	#1	J	van Draanen, J; Krishna, T; Tsang, C; Liu, S				van Draanen, Jenna; Krishna, Tanvi; Tsang, Christie; Liu, Sam			Keeping up with the times: how national public health and governmental organizations communicate about cannabis on Twitter	SUBSTANCE ABUSE TREATMENT PREVENTION AND POLICY																		van Draanen, Jenna/0000-0003-0486-6525														1747-597X				SEP 12	2019	14
59	#1	J	Lewis, N; Sznitman, SR				Lewis, Nehama; Sznitman, Sharon R.			Engagement with medical cannabis information from online and mass media sources: Is it related to medical cannabis attitudes and support for legalization?	INTERNATIONAL JOURNAL OF DRUG POLICY																	Lewis, Nehama/AAM-5835-2020	Lewis, Nehama/0000-0002-2130-2441													0955-3959	1873-4758				NOV	2019	73
60	#1	J	Knapp, AA; Lee, DC; Borodovsky, JT; Auty, SG; Gabrielli, J; Budney, AJ				Knapp, Ashley A.; Lee, Dustin C.; Borodovsky, Jacob T.; Auty, Samantha G.; Gabrielli, Joy; Budney, Alan J.			Emerging Trends in Cannabis Administration Among Adolescent Cannabis Users	JOURNAL OF ADOLESCENT HEALTH																	Gabrielli, Joy/AAL-9472-2020; Auty, Samantha/AGG-8411-2022; Knapp, Ashley/Q-4136-2019	Gabrielli, Joy/0000-0001-8003-6078; Auty, Samantha/0000-0002-0776-4025; Knapp, Ashley/0000-0002-0073-1466; budney, alan/0000-0001-6308-6823; Borodovsky, Jacob T./0000-0001-7112-5677													1054-139X	1879-1972				APR	2019	64
61	#1	J	Meacham, MC; Roh, S; Chang, JS; Ramo, DE				Meacham, Meredith C.; Roh, Shim; Chang, Jamie Suki; Ramo, Danielle E.			Frequently asked questions about dabbing concentrates in online cannabis community discussion forums	INTERNATIONAL JOURNAL OF DRUG POLICY																	Meacham, Meredith/AAZ-7113-2020														0955-3959	1873-4758				DEC	2019	74
62	#1	J	Perez-Perez, M; Perez-Rodriguez, G; Fdez-Riverola, F; Lourenco, A				Perez-Perez, Martin; Perez-Rodriguez, Gael; Fdez-Riverola, Florentino; Lourenco, Analia			Using Twitter to Understand the Human Bowel Disease Community: Exploratory Analysis of Key Topics	JOURNAL OF MEDICAL INTERNET RESEARCH																	Fdez-Riverola, Florentino/G-1411-2011; Pérez-Rodríguez, Gael/S-3079-2016; Lourenço, Anália/Y-9447-2019; Pérez, Martín Pérez/S-3080-2016	Fdez-Riverola, Florentino/0000-0002-3943-8013; Pérez-Rodríguez, Gael/0000-0001-6740-3742; Lourenço, Anália/0000-0001-8401-5362; Pérez, Martín Pérez/0000-0003-1349-6562													1438-8871					AUG 13	2019	21
63	#1	J	Armour, M; Sinclair, J; Chalmers, KJ; Smith, CA				Armour, Mike; Sinclair, Justin; Chalmers, K. Jane; Smith, Caroline A.			Self-management strategies amongst Australian women with endometriosis: a national online survey	BMC COMPLEMENTARY AND ALTERNATIVE MEDICINE																	Chalmers, Jane/AAN-3415-2021; Armour, Mike/I-4853-2016	Chalmers, Jane/0000-0001-6991-559X; Sinclair, Justin/0000-0001-9960-3191; Armour, Mike/0000-0001-7539-9851													1472-6882					JAN 15	2019	19
64	#1	J	Pizzicato, LN; Barbour, RC; Kershaw, T				Pizzicato, Lia N.; Barbour, Russell C.; Kershaw, Trace			Evaluating alcohol and marijuana use among emerging adult males via analysis of text messages	SUBSTANCE USE & MISUSE																															1082-6084	1532-2491				JUL 29	2019	54
65	#1	J	Bagot, K; Hodgdon, E; Sidhu, N; Patrick, K; Kelly, M; Lu, Y; Bath, E				Bagot, Kara; Hodgdon, Elizabeth; Sidhu, Natasha; Patrick, Kevin; Kelly, Mikaela; Lu, Yang; Bath, Eraka			End User-Informed Mobile Health Intervention Development for Adolescent Cannabis Use Disorder: Qualitative Study	JMIR MHEALTH AND UHEALTH																	Hodgdon, Elizabeth/ABD-4413-2021	Sidhu, Natasha/0000-0002-8254-7063; Bath, Eraka/0000-0002-0164-6087; patrick, kevin/0000-0002-7334-3042; Lu, Yang/0000-0003-1968-9285; Hodgdon, Elizabeth/0000-0003-4449-8632													2291-5222					OCT 4	2019	7
66	#1	J	Pradhan, AM; Park, L; Shaya, FT; Finkelstein, J				Pradhan, Apoorva Milind; Park, Leah; Shaya, Fadia T.; Finkelstein, Joseph			Consumer Health Information Technology in the Prevention of Substance Abuse: Scoping Review	JOURNAL OF MEDICAL INTERNET RESEARCH																		Shaya, Fadia/0000-0001-9424-8514; Finkelstein, Joseph/0000-0002-8084-7441; Pradhan, Apoorva/0000-0002-1066-4973													1438-8871					JAN 30	2019	21
67	#1	C	Kursuncu, U; Gaur, M; Lokala, U; Illendula, A; Thirunarayan, K; Daniulaityte, R; Sheth, A; Arpinar, IB			IEEE	Kursuncu, Ugur; Gaur, Manas; Lokala, Usha; Illendula, Anurag; Thirunarayan, Krishnaprasad; Daniulaityte, Raminta; Sheth, Amit; Arpinar, I. Budak			What's ur type? Contextualized Classification of User Types in Marijuana-related Communications using Compositional Multiview Embedding	2018 IEEE/WIC/ACM INTERNATIONAL CONFERENCE ON WEB INTELLIGENCE (WI 2018)					IEEE/WIC/ACM International Conference on Web Intelligence (WI)	DEC 03-06, 2018	Santiago, CHILE	IEEE,WIC,ACM,IEEE Comp Soc									Sheth, Amit/ABC-4600-2020; Gaur, Manas/AAD-6704-2022	Sheth, Amit/0000-0002-0021-5293; Gaur, Manas/0000-0002-5411-2230; Daniulaityte, Raminta/0000-0001-6507-3866															978-1-5386-7325-6				2018
68	#1	C	Kregor, J; Gomez, B; Kelly, JS; Stevenson, K		Domenech, J; Vicente, MR; Blazquez, D		Kregor, Jennifer; Gomez, Bethany; Kelly, J. Steven; Stevenson, Kathleen			Grassroots Market Research on Grass: Predicting Cannabis Brand Performance Using Social Media Scraping	2ND INTERNATIONAL CONFERENCE ON ADVANCED RESEARCH METHODS AND ANALYTICS (CARMA 2018)					2nd International Conference on Advanced Research Methods and Analytics (CARMA)	JUL 12-13, 2018	Univ Politecnica Valencia, Valencia, SPAIN	BigML,DevStat	Univ Politecnica Valencia																								978-84-9048-689-4				2018
69	#1	C	Wojatzki, M; Mohammad, SM; Zesch, T; Kiritchenko, S	Declerck, T	Calzolari, N; Choukri, K; Cieri, C; Hasida, K; Isahara, H; Maegaard, B; Mariani, J; Moreno, A; Odijk, J; Piperidis, S; Tokunaga, T; Goggi, S; Mazo, H		Wojatzki, Michael; Mohammad, Saif M.; Zesch, Torsten; Kiritchenko, Svetlana	Declerck, T		Quantifying Qualitative Data for Understanding Controversial Issues	PROCEEDINGS OF THE ELEVENTH INTERNATIONAL CONFERENCE ON LANGUAGE RESOURCES AND EVALUATION (LREC 2018)					11th International Conference on Language Resources and Evaluation (LREC)	MAY 07-12, 2018	Miyazaki, JAPAN																										979-10-95546-00-9				2018
70	#1	J	Corroon, J; Phillips, JA				Corroon, Jamie; Phillips, Joy A.			A Cross-Sectional Study of Cannabidiol Users	CANNABIS AND CANNABINOID RESEARCH																		Corroon, Jamie/0000-0003-3930-6093													2578-5125	2378-8763					2018	3
71	#1	J	Miliano, C; Margiani, G; Fattore, L; De Luca, MA				Miliano, Cristina; Margiani, Giulia; Fattore, Liana; De Luca, Maria Antonietta			Sales and Advertising Channels of New Psychoactive Substances (NPS): Internet, Social Networks, and Smartphone Apps	BRAIN SCIENCES																	Fattore, Liana/AAC-6996-2021	FATTORE, LIANA/0000-0002-2663-666X; De Luca, Maria Antonietta/0000-0002-2647-4859													2076-3425					JUL	2018	8
72	#1	J	Daniulaityte, R; Zatreh, MY; Lamy, FR; Nahhas, RW; Martins, SS; Sheth, A; Carlson, RG				Daniulaityte, Raminta; Zatreh, Mussa Y.; Lamy, Francois R.; Nahhas, Ramzi W.; Martins, Silvia S.; Sheth, Amit; Carlson, Robert G.			A Twitter-based survey on marijuana concentrate use	DRUG AND ALCOHOL DEPENDENCE																	Nahhas, Ramzi W./AAT-4729-2021; Martins, Silvia Saboia/C-9405-2014; Sheth, Amit/ABC-4600-2020	Martins, Silvia Saboia/0000-0003-3059-9993; Sheth, Amit/0000-0002-0021-5293; Daniulaityte, Raminta/0000-0001-6507-3866; LAMY, Francois/0000-0001-6542-1381													0376-8716	1879-0046				JUN 1	2018	187
73	#1	J	Moreno, MA; Gower, AD; Jenkins, MC; Scheck, J; Sohal, J; Kerr, B; Young, HN; Cox, E				Moreno, Megan A.; Gower, Aubrey D.; Jenkins, Marina C.; Scheck, Josh; Sohal, Jaymin; Kerr, Bradley; Young, Henry N.; Cox, Elizabeth			Social Media Posts by Recreational Marijuana Companies and Administrative Code Regulations in Washington State	JAMA NETWORK OPEN																	Jenkins, Marina/AAR-8802-2020	Jenkins, Marina/0000-0002-5158-2894													2574-3805					NOV	2018	1
74	#1	J	Moreno, MA; Kerr, B; Lowry, SJ				Moreno, Megan A.; Kerr, Bradley; Lowry, Sarah J.			A Longitudinal Investigation of Associations Between Marijuana Displays on Facebook and Self-Reported Behaviors Among College Students	JOURNAL OF ADOLESCENT HEALTH																															1054-139X	1879-1972				SEP	2018	63
75	#1	J	Lamy, FR; Daniulaityte, R; Zatreh, M; Nahhas, RW; Sheth, A; Martins, SS; Boyer, EW; Carlson, RG				Lamy, Francois R.; Daniulaityte, Raminta; Zatreh, Mussah; Nahhas, Ramzi W.; Sheth, Amit; Martins, Silvia S.; Boyer, Edward W.; Carlson, Robert G.			You got to love rosin: Solventless dabs, pure, clean, natural medicine. Exploring Twitter data on emerging trends in Rosin Tech marijuana concentrates	DRUG AND ALCOHOL DEPENDENCE																	Nahhas, Ramzi W./AAT-4729-2021; Sheth, Amit/ABC-4600-2020; Martins, Silvia Saboia/C-9405-2014; Boyer, Edward/AAF-3609-2020	Sheth, Amit/0000-0002-0021-5293; Martins, Silvia Saboia/0000-0003-3059-9993; LAMY, Francois/0000-0001-6542-1381; Daniulaityte, Raminta/0000-0001-6507-3866													0376-8716	1879-0046				FEB 1	2018	183
76	#1	J	Meacham, MC; Paul, MJ; Ramo, DE				Meacham, Meredith C.; Paul, Michael J.; Ramo, Danielle E.			Understanding emerging forms of cannabis use through an online cannabis community: An analysis of relative post volume and subjective highness ratings	DRUG AND ALCOHOL DEPENDENCE																	Meacham, Meredith/AAZ-7113-2020														0376-8716	1879-0046				JUL 1	2018	188
77	#1	J	Tibebu, S; Chang, VC; Drouin, CA; Thompson, W; Do, MT				Tibebu, Semra; Chang, Vicky C.; Drouin, Charles-Antoine; Thompson, Wendy; Do, Minh T.			What can social media tell us about the opioid crisis in Canada?	HEALTH PROMOTION AND CHRONIC DISEASE PREVENTION IN CANADA-RESEARCH POLICY AND PRACTICE																		Chang, Vicky/0000-0002-2528-9387													2368-738X					JUN	2018	38
78	#1	J	Glowacki, EM; Glowacki, JB; Wilcox, GB				Glowacki, Elizabeth M.; Glowacki, Joseph B.; Wilcox, Gary B.			A text-mining analysis of the public's reactions to the opioid crisis	SUBSTANCE ABUSE																		Glowacki, Elizabeth M./0000-0001-7870-3206													0889-7077	1547-0164					2018	39
79	#1	J	Berg, CJ; Daniel, CN; Vu, M; Li, JJ; Martin, K; Le, L				Berg, Carla J.; Daniel, Carmen N.; Vu, Milkie; Li, Jingjing; Martin, Kathleen; Le, Lana			Marijuana Use and Driving Under the Influence among Young Adults: A Socioecological Perspective on Risk Factors	SUBSTANCE USE & MISUSE																	Vu, Milkie/AAW-5755-2020	Vu, Milkie/0000-0003-0230-473X; Li, Jingjing/0000-0003-4652-3379													1082-6084	1532-2491					2018	53
80	#1	J	Campian, MD; Flis, AE; Teramoto, M; Cushman, DM				Campian, Michael D.; Flis, Alexandra E.; Teramoto, Masaru; Cushman, Daniel M.			Self-Reported Use and Attitudes Toward Performance-Enhancing Drugs in Ultramarathon Running	WILDERNESS & ENVIRONMENTAL MEDICINE																		Cushman, Daniel/0000-0002-4580-1173													1080-6032	1545-1534				SEP	2018	29
81	#1	J	Martis, R; Brown, J; McAra-Couper, J; Crowther, CA				Martis, Ruth; Brown, Julie; McAra-Couper, Judith; Crowther, Caroline A.			Enablers and barriers for women with gestational diabetes mellitus to achieve optimal glycaemic control - a qualitative study using the theoretical domains framework	BMC PREGNANCY AND CHILDBIRTH																	Martis, Ruth/AAD-2267-2022	Martis, Ruth/0000-0003-1900-0038														1471-2393				APR 11	2018	18
82	#1	J	Oller-Perret, C; Walburg, V				Oller-Perret, C.; Walburg, V.			Impact of school-related burnout on alcohol consumption behavior among adolescents	PSYCHOLOGIE FRANCAISE																															0033-2984					SEP	2018	63
83	#1	J	Suraev, AS; Todd, L; Bowen, MT; Allsop, DJ; McGregor, LS; Ireland, C; Lintzeris, N				Suraev, Anastasia S.; Todd, Lisa; Bowen, Michael T.; Allsop, David J.; McGregor, Lain S.; Ireland, Carol; Lintzeris, Nicholas			An Australian nationwide survey on medicinal cannabis use for epilepsy: History of antiepileptic drug treatment predicts medicinal cannabis use	EPILEPSY & BEHAVIOR																	Suraev, Anastasia/AAJ-3524-2021	Suraev, Anastasia/0000-0002-5993-2246; mcgregor, iain/0000-0002-9307-7159; Bowen, Michael/0000-0002-8965-4136													1525-5050	1525-5069				MAY	2017	70
84	#1	J	Fogel, J; Travis, Y				Fogel, Joshua; Travis, Yosef			Twitter use related to reality television characters: Association with increased marijuana use	JOURNAL OF ORGANIZATIONAL COMPUTING AND ELECTRONIC COMMERCE																															1091-9392	1532-7744					2017	27
85	#1	J	Bierut, T; Krauss, MJ; Sowles, SJ; Cavazos-Rehg, PA				Bierut, Tatiana; Krauss, Melissa J.; Sowles, Shaina J.; Cavazos-Rehg, Patricia A.			Exploring Marijuana Advertising on Weedmaps, a Popular Online Directory	PREVENTION SCIENCE																		Cavazos-Rehg, Patricia/0000-0003-3352-1198													1389-4986	1573-6695				FEB	2017	18
86	#1	J	Dai, HY; Hao, JQ				Dai, Hongying; Hao, Jianqiang			Mining social media data on marijuana use for Post Traumatic Stress Disorder	COMPUTERS IN HUMAN BEHAVIOR																		Dai, Hongying/0000-0003-1395-7904													0747-5632	1873-7692				MAY	2017	70
87	#1	J	Peiper, NC; Baumgartner, PM; Chew, RF; Hsieh, YP; Bieler, GS; Bobashev, GV; Siege, C; Zarkin, GA				Peiper, Nicholas C.; Baumgartner, Peter M.; Chew, Robert F.; Hsieh, Yuli P.; Bieler, Gayle S.; Bobashev, Georgiy V.; Siege, Christopher; Zarkin, Gary A.			Patterns of Twitter Behavior Among Networks of Cannabis Dispensaries in California	JOURNAL OF MEDICAL INTERNET RESEARCH																	Chew, Rob/AAI-6054-2020; Hsieh, Yuli Patrick/B-1548-2014	Chew, Rob/0000-0002-6979-1766; Siege, Christopher/0000-0001-8771-2331; Zarkin, Gary/0000-0003-3331-0788; Peiper, Nicholas/0000-0002-9154-0584; Hsieh, Yuli Patrick/0000-0003-3095-3518; Bieler, Gayle/0000-0002-5933-2865													1438-8871					JUL	2017	19
88	#1	J	Krauss, MJ; Sowles, SJ; Sehi, A; Spitznagel, EL; Berg, CJ; Bierut, LJ; Cavazos-Rehg, PA				Krauss, Melissa J.; Sowles, Shaina J.; Sehi, Auriann; Spitznagel, Edward L.; Berg, Carla J.; Bierut, Laura J.; Cavazos-Rehg, Patricia A.			Marijuana advertising exposure among current marijuana users in the US	DRUG AND ALCOHOL DEPENDENCE																	Bierut, Laura Jean/W-6806-2019	Bierut, Laura Jean/0000-0002-9952-4810; Cavazos-Rehg, Patricia/0000-0003-3352-1198													0376-8716	1879-0046				MAY 1	2017	174
89	#1	J	Robledo, I; Jankovic, J				Robledo, Israel; Jankovic, Joseph			Media Hype: Patient and Scientific Perspectives on Misleading Medical News	MOVEMENT DISORDERS																															0885-3185	1531-8257				SEP	2017	32
90	#1	J	Daniulaityte, R; Lamy, FR; Barratt, M; Nahhas, RW; Martins, SS; Boyer, EW; Sheth, A; Carlson, RG				Daniulaityte, Raminta; Lamy, Francois R.; Barratt, Monica; Nahhas, Ramzi W.; Martins, Silvia S.; Boyer, Edward W.; Sheth, Anait; Carlson, Robert G.			Characterizing marijuana concentrate users: A web-based survey	DRUG AND ALCOHOL DEPENDENCE																	Nahhas, Ramzi W./AAT-4729-2021; Barratt, Monica J/AAX-8698-2020; Sheth, Amit/ABC-4600-2020; Boyer, Edward/AAF-3609-2020; Martins, Silvia Saboia/C-9405-2014	Barratt, Monica J/0000-0002-1015-9379; Sheth, Amit/0000-0002-0021-5293; Martins, Silvia Saboia/0000-0003-3059-9993; LAMY, Francois/0000-0001-6542-1381; Daniulaityte, Raminta/0000-0001-6507-3866													0376-8716	1879-0046				SEP 1	2017	178
91	#1	J	Corroon, JM; Mischley, LK; Sexton, M				Corroon, James M., Jr.; Mischley, Laurie K.; Sexton, Michelle			Cannabis as a substitute for prescription drugs - a cross-sectional study	JOURNAL OF PAIN RESEARCH																	Sexton, Michelle/ABD-9017-2020	Sexton, Michelle/0000-0002-0443-8355; Corroon, Jamie/0000-0003-3930-6093													1178-7090						2017	10
92	#1	J	Daniulaityte, R; Lamy, FR; Smith, GA; Nahhas, RW; Carlson, RG; Thirunarayan, K; Martins, SS; Boyer, EW; Sheth, A				Daniulaityte, Raminta; Lamy, Francois R.; Smith, G. Alan; Nahhas, Ramzi W.; Carlson, Robert G.; Thirunarayan, Krishnaprasad; Martins, Silvia S.; Boyer, Edward W.; Sheth, Amit			Retweet to Pass the Blunt: Analyzing Geographic and Content Features of Cannabis-Related Tweeting Across the United States	JOURNAL OF STUDIES ON ALCOHOL AND DRUGS																	Martins, Silvia Saboia/C-9405-2014; Boyer, Edward/AAF-3609-2020; Sheth, Amit/ABC-4600-2020; Nahhas, Ramzi W./AAT-4729-2021	Martins, Silvia Saboia/0000-0003-3059-9993; Sheth, Amit/0000-0002-0021-5293; LAMY, Francois/0000-0001-6542-1381; Daniulaityte, Raminta/0000-0001-6507-3866													1937-1888	1938-4114				NOV	2017	78
93	#1	J	Borodovsky, JT; Lee, DC; Crosier, BS; Gabrielli, JL; Sargent, JD; Budney, AJ				Borodovsky, Jacob T.; Lee, Dustin C.; Crosier, Benjamin S.; Gabrielli, Joy L.; Sargent, James D.; Budney, Alan J.			US cannabis legalization and use of vaping and edible products among youth	DRUG AND ALCOHOL DEPENDENCE																	Sargent, James D/I-2773-2013; Gabrielli, Joy/AAL-9472-2020	Gabrielli, Joy/0000-0001-8003-6078; Borodovsky, Jacob T./0000-0001-7112-5677													0376-8716	1879-0046				AUG 1	2017	177
94	#1	J	Borodovsky, JT; Budney, AJ				Borodovsky, Jacob T.; Budney, Alan J.			Legal cannabis laws, home cultivation, and use of edible cannabis products: A growing, relationship?	INTERNATIONAL JOURNAL OF DRUG POLICY																		Borodovsky, Jacob T./0000-0001-7112-5677													0955-3959	1873-4758				DEC	2017	50
95	#1	J	Greiner, C; Chatton, A; Khazaal, Y				Greiner, Christian; Chatton, Anne; Khazaal, Yasser			Online self-help forums on cannabis: A content assessment	PATIENT EDUCATION AND COUNSELING																															0738-3991	1873-5134				OCT	2017	100
96	#1	J	Berg, CJ; Henriksen, L; Cavazos-Rehg, P; Schauer, GL; Freisthler, B				Berg, Carla J.; Henriksen, Lisa; Cavazos-Rehg, Patricia; Schauer, Gillian L.; Freisthler, Bridget			The development and pilot testing of the marijuana retail surveillance tool (MRST): assessing marketing and point-of-sale practices among recreational marijuana retailers	HEALTH EDUCATION RESEARCH																		Cavazos-Rehg, Patricia/0000-0003-3352-1198													0268-1153	1465-3648				DEC	2017	32
97	#1	J	Andersson, M; Persson, M; Kjellgren, A				Andersson, Martin; Persson, Mari; Kjellgren, Anette			Psychoactive substances as a last resort-a qualitative study of self-treatment of migraine and cluster headaches	HARM REDUCTION JOURNAL																		Kjellgren, Anette/0000-0002-5668-0469; Andersson, Martin/0000-0001-7201-934X														1477-7517				SEP 5	2017	14
98	#1	J	Lassi, ZS; Salam, RA; Bhutta, ZA				Lassi, Zohra S.; Salam, Rehana A.; Bhutta, Zulfiqar A.			Recommendations on Arresting Global Health Challenges Facing Adolescents and Young Adults	ANNALS OF GLOBAL HEALTH																	Bhutta, Zulfiqar/L-7822-2015	Bhutta, Zulfiqar/0000-0003-0637-599X; Abdus Salam, Rehana/0000-0001-5423-7343													2214-9996					SEP-DEC	2017	83
99	#1	S	Nguyen, A; Pham, H; Nguyen, D; Tran, T		ShabanNejad, A; Brownstein, JS; Buckeridge, DL		Anh Nguyen; Hoang Pham; Nguyen, Dong; Tuan Tran			Towards Monitoring Marijuana Activities via User-Generated Content Platforms and Social Networks	PUBLIC HEALTH INTELLIGENCE AND THE INTERNET	Lecture Notes in Social Networks																Pham, Thai-Hoang/AAD-9296-2022; Tran, Tuan/AAH-4241-2019	Pham, Thai-Hoang/0000-0002-1733-6155;													2190-5428		978-3-319-68604-2; 978-3-319-68602-8				2017
100	#1	J	Haug, NA; Kieschnick, D; Sottile, JE; Babson, KA; Vandrey, R; Bonn-Miller, MO				Haug, Nancy A.; Kieschnick, Dustin; Sottile, James E.; Babson, Kimberly A.; Vandrey, Ryan; Bonn-Miller, Marcel O.			Training and Practices of Cannabis Dispensary Staff	CANNABIS AND CANNABINOID RESEARCH																	Haug, Nancy A./AAA-2050-2021														2578-5125	2378-8763				DEC 1	2016	1
101	#1	J	Lamy, FR; Daniulaityte, R; Sheth, A; Nahhas, RW; Martins, SS; Boyer, EW; Carlson, RG				Lamy, Francois R.; Daniulaityte, Raminta; Sheth, Amit; Nahhas, Ramzi W.; Martins, Silvia S.; Boyer, Edward W.; Carlson, Robert G.			Those edibles hit hard: Exploration of Twitter data on cannabis edibles in the U.S	DRUG AND ALCOHOL DEPENDENCE																	Sheth, Amit/ABC-4600-2020; Boyer, Edward/AAF-3609-2020; Nahhas, Ramzi W./AAT-4729-2021; Martins, Silvia Saboia/C-9405-2014	Sheth, Amit/0000-0002-0021-5293; Martins, Silvia Saboia/0000-0003-3059-9993; LAMY, Francois/0000-0001-6542-1381; Daniulaityte, Raminta/0000-0001-6507-3866													0376-8716	1879-0046				JUL 1	2016	164
102	#1	J	Mitchell, JT; Sweitzer, MM; Tunno, AM; Kollins, SH; McClernon, FJ				Mitchell, John T.; Sweitzer, Maggie M.; Tunno, Angela M.; Kollins, Scott H.; McClernon, F. Joseph			I Use Weed for My ADHD: A Qualitative Analysis of Online Forum Discussions on Cannabis Use and ADHD	PLOS ONE																	Kollins, Scott/AAD-6291-2020; Sweitzer, Maggie/GPK-2525-2022	Kollins, Scott/0000-0001-6847-6935; Sweitzer, Maggie/0000-0002-5085-3752													1932-6203					MAY 26	2016	11
103	#1	J	Sexton, M; Cuttler, C; Finnell, JS; Mischley, LK				Sexton, Michelle; Cuttler, Carrie; Finnell, John S.; Mischley, Laurie K.			A Cross-Sectional Survey of Medical Cannabis Users: Patterns of Use and Perceived Efficacy	CANNABIS AND CANNABINOID RESEARCH																	Sexton, Michelle/ABD-9017-2020	Sexton, Michelle/0000-0002-0443-8355; Finnell, John/0000-0002-6186-2988													2578-5125	2378-8763				JUN 1	2016	1
104	#1	J	Beyhun, NE; Can, GZ; Topbas, M; Cankaya, S; Ketenci, HC				Beyhun, Nazim Ercument; Can, Gamze; Topbas, Murat; Cankaya, Sertac; Ketenci, Huseyin Cetin			Are the last grade medical students aware of the danger of synthetic cannabinoids?	JOURNAL OF FORENSIC AND LEGAL MEDICINE																	Beyhun, Nazim Ercument/AAO-3072-2021; Topbas, Murat/AAT-1095-2020	TOPBAS, MURAT/0000-0003-4047-4027													1752-928X	1532-2009				FEB	2016	38
105	#1	J	Borodovsky, JT; Crosier, BS; Lee, DC; Sargent, JD; Budney, AJ				Borodovsky, Jacob T.; Crosier, Benjamin S.; Lee, Dustin C.; Sargent, James D.; Budney, Alan J.			Smoking, vaping, eating: Is legalization impacting the way people use cannabis?	INTERNATIONAL JOURNAL OF DRUG POLICY																	Sargent, James D/I-2773-2013	Borodovsky, Jacob T./0000-0001-7112-5677													0955-3959	1873-4758				OCT	2016	36
106	#1	J	Malouff, JM; Johnson, CE; Rooke, SE				Malouff, John M.; Johnson, Caitlin E.; Rooke, Sally E.			Cannabis Users' Recommended Warnings for Packages of Legally Sold Cannabis: An Australia-Centered Study	CANNABIS AND CANNABINOID RESEARCH																		Malouff, John/0000-0001-6728-7497													2578-5125	2378-8763				NOV 1	2016	1
107	#1	J	Daniulaityte, R; Nahhas, RW; Wijeratne, S; Carlson, RG; Lamy, FR; Martins, SS; Boyer, EW; Smith, GA; Sheth, A				Daniulaityte, Raminta; Nahhas, Ramzi W.; Wijeratne, Sanjaya; Carlson, Robert G.; Lamy, Francois R.; Martins, Silvia S.; Boyer, Edward W.; Smith, G. Alan; Sheth, Amit			Time for dabs: Analyzing Twitter data on marijuana concentrates across the US	DRUG AND ALCOHOL DEPENDENCE																	Boyer, Edward/AAF-3609-2020; Wijeratne, Sanjaya/AAM-3947-2021; Sheth, Amit/ABC-4600-2020; Martins, Silvia Saboia/C-9405-2014; Nahhas, Ramzi W./AAT-4729-2021	Sheth, Amit/0000-0002-0021-5293; Martins, Silvia Saboia/0000-0003-3059-9993; LAMY, Francois/0000-0001-6542-1381; Daniulaityte, Raminta/0000-0001-6507-3866													0376-8716	1879-0046				OCT 1	2015	155
108	#1	J	Stogner, JM; Miller, BL				Stogner, John M.; Miller, Bryan Lee			Assessing the Dangers of Dabbing: Mere Marijuana or Harmful New Trend?	PEDIATRICS																	Miller, Bryan/M-4921-2019	Miller, Bryan/0000-0002-5806-0511; Stogner, John/0000-0003-2821-1494													0031-4005	1098-4275				JUL	2015	136
109	#1	J	Krauss, MJ; Sowles, SJ; Mylvaganam, S; Zewdie, K; Bierut, LJ; Cavazos-Rehg, PA				Krauss, Melissa J.; Sowles, Shaina J.; Mylvaganam, Shalinee; Zewdie, Kidist; Bierut, Laura J.; Cavazos-Rehg, Patricia A.			Displays of dabbing marijuana extracts on YouTube	DRUG AND ALCOHOL DEPENDENCE																	Bierut, Laura Jean/W-6806-2019	Bierut, Laura Jean/0000-0002-9952-4810; Cavazos-Rehg, Patricia/0000-0003-3352-1198													0376-8716	1879-0046				OCT 1	2015	155
110	#1	J	Gonzalez-Estrada, A; Cuervo-Pardo, L; Ghosh, B; Smith, M; Pazheri, F; Zell, K; Wang, XF; Lang, DM				Gonzalez-Estrada, Alexei; Cuervo-Pardo, Lyda; Ghosh, Bitan; Smith, Martin; Pazheri, Foussena; Zell, Katrina; Wang, Xiao-Feng; Lang, David M.			Popular on YouTube: A critical appraisal of the educational quality of information regarding asthma	ALLERGY AND ASTHMA PROCEEDINGS																	Gonzalez-Estrada, Alexei/AAV-8131-2020	Gonzalez-Estrada, Alexei/0000-0002-5754-6130													1088-5412	1539-6304				NOV-DEC	2015	36
111	#1	J	Cavazos-Rehg, PA; Krauss, M; Fisher, SL; Salyer, P; Grucza, RA; Bierut, LJ				Cavazos-Rehg, Patricia A.; Krauss, Melissa; Fisher, Sherri L.; Salyer, Patricia; Grucza, Richard A.; Bierut, Laura Jean			Twitter Chatter About Marijuana	JOURNAL OF ADOLESCENT HEALTH																	Bierut, Laura Jean/W-6806-2019	Bierut, Laura Jean/0000-0002-9952-4810; Cavazos-Rehg, Patricia/0000-0003-3352-1198; Grucza, Richard/0000-0002-8191-6875													1054-139X	1879-1972				FEB	2015	56
112	#1	J	Sanders-Jackson, A; Brown, CG; Prochaska, JJ				Sanders-Jackson, Ashley; Brown, Cati G.; Prochaska, Judith J.			Applying linguistic methods to understanding smoking-related conversations on Twitter	TOBACCO CONTROL																	Prochaska, Judith J/I-4510-2013	Prochaska, Judith J/0000-0001-7925-326X; Brown-Johnson, Cati/0000-0002-5415-3665													0964-4563	1468-3318				MAR	2015	24
113	#1	J	McGregor, F; Somner, JEA; Bourne, RR; Munn-Giddings, C; Shah, P; Cross, V				McGregor, Freia; Somner, John E. A.; Bourne, Rupert R.; Munn-Giddings, Carol; Shah, Peter; Cross, Vinette			Social media use by patients with glaucoma: what can we learn?	OPHTHALMIC AND PHYSIOLOGICAL OPTICS																															0275-5408	1475-1313				JAN	2014	34
114	#1	J	Jain, A; Petty, EM; Jaber, RM; Tackett, S; Purkiss, J; Fitzgerald, J; White, C				Jain, Anuja; Petty, Elizabeth M.; Jaber, Reda M.; Tackett, Sean; Purkiss, Joel; Fitzgerald, James; White, Casey			What is appropriate to post on social media? Ratings from students, faculty members and the public	MEDICAL EDUCATION																		Tackett, Sean/0000-0001-5369-7225													0308-0110	1365-2923				FEB	2014	48
115	#1	J	Carew, C; Kutcher, S; Wei, YF; McLuckie, A				Carew, Christina; Kutcher, Stan; Wei, Yifeng; McLuckie, Alan			Using Digital and Social Media Metrics to Develop Mental Health Approaches for Youth	ADOLESCENT PSYCHIATRY																															2210-6766	2210-6774					2014	4
116	#1	J	Porter, BE; Jacobson, C				Porter, Brenda E.; Jacobson, Catherine			Report of a parent survey of cannabidiol-enriched cannabis use in pediatric treatment-resistant epilepsy	EPILEPSY & BEHAVIOR																	Ritter, Stefanie L/D-9312-2012	Porter, Brenda/0000-0001-6346-7327													1525-5050	1525-5069				DEC	2013	29
[truncated: 10 more columns]

## Sheet: MedlineWoS
1	#2	J	Tran, DD; Fitzke, RE; Wang, J; Davis, JP; Pedersen, ER	Substance Use, Financial Stress, Employment Disruptions, and Anxiety among Veterans during the COVID-19 Pandemic	PSYCHOLOGICAL REPORTS		Wang, Jennifer/0000-0002-5939-8362; Fitzke, Reagan/0000-0001-8815-7536	0033-2941	1558-691X	MAR	2022					332941221080413	10.1177/00332941221080413	http://dx.doi.org/10.1177/00332941221080413	MAR 2022	35324356	WOS:000775991700001	View Full Record in Web of Science
2	#2	J	Meacham, MC; Nobles, AL; Tompkins, DA; Thrul, J	I got a bunch of weed to help me through the withdrawals: Naturalistic cannabis use reported in online opioid and opioid recovery community discussion forums	PLOS ONE		Meacham, Meredith/0000-0001-5752-767X	1932-6203		FEB 8	2022	17	2			e0263583	10.1371/journal.pone.0263583	http://dx.doi.org/10.1371/journal.pone.0263583		35134074	WOS:000798968600020	View Full Record in Web of Science
3	#2	J	Potts, JM; Getachew, B; Vu, M; Nehl, E; Yeager, KA; Leach, CR; Berg, CJ	Use and Perceptions of Opioids Versus Marijuana among Cancer Survivors	JOURNAL OF CANCER EDUCATION	Vu, Milkie/AAW-5755-2020	Vu, Milkie/0000-0003-0230-473X	0885-8195	1543-0154	FEB	2022	37	1	91	101		10.1007/s13187-020-01791-5	http://dx.doi.org/10.1007/s13187-020-01791-5	JUN 2020	32533537	WOS:000551415400001	View Full Record in Web of Science
4	#2	J	Taneja, S; Guo, YB; Slaven, M; Lalani, AK; Shaw, E; Tajzler, C; Hotte, S; Kapoor, A	The perceptions and beliefs of cannabis use among Canadian genitourinary cancer patients	CUAJ-CANADIAN UROLOGICAL ASSOCIATION JOURNAL	Lalani, Aly-Khan/AAR-1617-2021; Kapoor, Anil/AAQ-7184-2021	Lalani, Aly-Khan/0000-0002-9907-9112; Kapoor, Anil/0000-0001-9180-8029	1911-6470	1920-1214	FEB	2022	16	2	48	54		10.5489/cuaj.7197	http://dx.doi.org/10.5489/cuaj.7197		34582332	WOS:000758732300012	View Full Record in Web of Science
5	#2	J	Dennis, CL; Brennenstuhl, S; Brown, HK; Bell, RC; Marini, F; Birken, CS	High-risk health behaviours of pregnancy-planning women and men: Is there a need for preconception care?	MIDWIFERY	Dennis, Cindy-Lee/ABA-2860-2020	Dennis, Cindy-Lee/0000-0002-0135-7242	0266-6138	1532-3099	MAR	2022	106				103244	10.1016/j.midw.2021.103244	http://dx.doi.org/10.1016/j.midw.2021.103244		35063905	WOS:000791684500013	View Full Record in Web of Science
6	#2	J	Prowse, R; Sherratt, F; Abizaid, A; Gabrys, RL; Hellemans, KGC; Patterson, ZR; McQuaid, RJ	Coping With the COVID-19 Pandemic: Examining Gender Differences in Stress and Mental Health Among University Students	FRONTIERS IN PSYCHIATRY	McQuaid, Robyn/ABB-4143-2021		1664-0640		APR 7	2021	12				650759	10.3389/fpsyt.2021.650759	http://dx.doi.org/10.3389/fpsyt.2021.650759		33897499	WOS:000641714200001	View Full Record in Web of Science
7	#2	J	Kvamme, SL; Pedersen, MM; Thomsen, KR; Thylstrup, B	Exploring the use of cannabis as a substitute for prescription drugs in a convenience sample	HARM REDUCTION JOURNAL		Kvamme, Sinikka L./0000-0002-8376-2013		1477-7517	JUL 10	2021	18	1			72	10.1186/s12954-021-00520-5	http://dx.doi.org/10.1186/s12954-021-00520-5		34246279	WOS:000672466800001	View Full Record in Web of Science
8	#2	J	Neophytou, E; Manwell, LA; Eikelboom, R	Effects of Excessive Screen Time on Neurodevelopment, Learning, Memory, Mental Health, and Neurodegeneration: a Scoping Review	INTERNATIONAL JOURNAL OF MENTAL HEALTH AND ADDICTION			1557-1874	1557-1882	JUN	2021	19	3	724	744		10.1007/s11469-019-00182-2	http://dx.doi.org/10.1007/s11469-019-00182-2	DEC 2019		WOS:000504884700001	View Full Record in Web of Science
9	#2	J	Pang, RD; Dormanesh, A; Hoang, YN; Chu, M; Allem, JP	Twitter Posts About Cannabis Use During Pregnancy and Postpartum:A Content Analysis	SUBSTANCE USE & MISUSE		Dormanesh, Allison/0000-0001-9060-7356; Chu, Maya/0000-0001-8674-6740	1082-6084	1532-2491	JUN 7	2021	56	7	1074	1077		10.1080/10826084.2021.1906277	http://dx.doi.org/10.1080/10826084.2021.1906277	MAR 2021	33821757	WOS:000637235900001	View Full Record in Web of Science
10	#2	J	Luque, JS; Okere, AN; Reyes-Ortiz, CA; Williams, PM	Mixed methods study of the potential therapeutic benefits from medical cannabis for patients in Florida	COMPLEMENTARY THERAPIES IN MEDICINE		Luque, John/0000-0002-8085-4641	0965-2299	1873-6963	MAR	2021	57				102669	10.1016/j.ctim.2021.102669	http://dx.doi.org/10.1016/j.ctim.2021.102669		33460744	WOS:000640562200009	View Full Record in Web of Science
11	#2	J	Knapp, AA; Allan, NP; Cloutier, R; Blumenthal, H; Moradi, S; Budney, AJ; Lord, SE	Effects of anxiety sensitivity on cannabis, alcohol, and nicotine use among adolescents: evaluating pathways through anxiety, withdrawal symptoms, and coping motives	JOURNAL OF BEHAVIORAL MEDICINE		Knapp, Ashley/0000-0002-0073-1466	0160-7715	1573-3521	APR	2021	44	2	187	201		10.1007/s10865-020-00182-x	http://dx.doi.org/10.1007/s10865-020-00182-x	SEP 2020	32980966	WOS:000573202400001	View Full Record in Web of Science
12	#2	J	Yadav, S; Lokala, U; Daniulaityte, R; Thirunarayan, K; Lamy, F; Sheth, A	When they say weed causes depression, but it's your fav antidepressant: Knowledge-aware attention framework for relationship extraction	PLOS ONE		LAMY, Francois/0000-0001-6542-1381; Daniulaityte, Raminta/0000-0001-6507-3866	1932-6203		MAR 25	2021	16	3			e0248299	10.1371/journal.pone.0248299	http://dx.doi.org/10.1371/journal.pone.0248299		33764983	WOS:000634832800092	View Full Record in Web of Science
13	#2	J	Arillotta, D; Guirguis, A; Corkery, JM; Scherbaum, N; Schifano, F	COVID-19 Pandemic Impact on Substance Misuse: A Social Media Listening, Mixed Method Analysis	BRAIN SCIENCES		Corkery, John Martin/0000-0002-3849-817X		2076-3425	JUL	2021	11	7			907	10.3390/brainsci11070907	http://dx.doi.org/10.3390/brainsci11070907		34356142	WOS:000678193700001	View Full Record in Web of Science
14	#2	J	Pike, CK; Sofis, MJ; Budney, AJ	Correlates of continued cannabis use during pregnancy	DRUG AND ALCOHOL DEPENDENCE		Sofis, Michael/0000-0001-6249-5836	0376-8716	1879-0046	OCT 1	2021	227				108939	10.1016/j.drugalcdep.2021.108939	http://dx.doi.org/10.1016/j.drugalcdep.2021.108939	AUG 2021	34358772	WOS:000704373800004	View Full Record in Web of Science
15	#2	J	Hanewinkel, R; Seidel, AK; Morgenstern, M	Predictors and Effects of Cannabis-Related Legal Investigations	GESUNDHEITSWESEN			0941-3790	1439-4421	JUL	2021	83	7	553	560		10.1055/a-1160-5690	http://dx.doi.org/10.1055/a-1160-5690		32557444	WOS:000675179400012	View Full Record in Web of Science
16	#2	J	Vosburg, SK; Robbins, RS; Antshel, KM; Faraone, SV; Green, JL	Characterizing Pathways of Non-oral Prescription Stimulant Non-medical Use Among Adults Recruited From Reddit	FRONTIERS IN PSYCHIATRY			1664-0640		JAN 25	2021	11				631792	10.3389/fpsyt.2020.631792	http://dx.doi.org/10.3389/fpsyt.2020.631792		33597899	WOS:000618024200001	View Full Record in Web of Science
17	#2	J	Gunge, D; Marganski, J; Advani, I; Boddu, S; Chen, YJE; Mehta, S; Merz, W; Fuentes, AL; Malhotra, A; Banks, SJ; Alexander, LEC	Deleterious Association of Inhalant Use on Sleep Quality during the COVID-19 Pandemic	INTERNATIONAL JOURNAL OF ENVIRONMENTAL RESEARCH AND PUBLIC HEALTH	Alexander, Laura Crotty/AIC-1001-2022	Alexander, Laura Crotty/0000-0002-5091-2660		1660-4601	DEC	2021	18	24			13203	10.3390/ijerph182413203	http://dx.doi.org/10.3390/ijerph182413203		34948812	WOS:000744727000001	View Full Record in Web of Science
18	#2	J	Batisse, A; Leger, S; Vicaut, E; Gerbaud, L; Djezzar, S	COgnitive enhancement and consumption of psychoactive Substances among Youth Students (COSYS): a cross-sectional study in France	PUBLIC HEALTH	GERBAUD, Laurent/ABY-4952-2022	Djezzar, Samira/0000-0003-2413-230X	0033-3506	1476-5616	MAY	2021	194		75	78		10.1016/j.puhe.2021.02.036	http://dx.doi.org/10.1016/j.puhe.2021.02.036	APR 2021	33865150	WOS:000661809200015	View Full Record in Web of Science
19	#2	J	Merten, JW; Gordon, BT; King, JL; Pappas, C	Cannabidiol (CBD): Perspectives from Pinterest	SUBSTANCE USE & MISUSE			1082-6084	1532-2491	OCT 1	2020	55	13	2213	2220		10.1080/10826084.2020.1797808	http://dx.doi.org/10.1080/10826084.2020.1797808	JUL 2020	32715862	WOS:000552562900001	View Full Record in Web of Science
20	#2	J	Herbst, J; Musgrave, G	Respiratory depression following an accidental overdose of a CBD-labeled product: A pediatric case report	JOURNAL OF THE AMERICAN PHARMACISTS ASSOCIATION			1544-3191	1544-3450	JAN-FEB	2020	60	1	248	252		10.1016/j.japh.2019.09.023	http://dx.doi.org/10.1016/j.japh.2019.09.023		31767538	WOS:000510637600039	View Full Record in Web of Science
21	#2	J	Sanchez, C; Grzenda, A; Varias, A; Widge, AS; Carpenter, LL; McDonald, WM; Nemeroff, CB; Kalin, NH; Martin, G; Tohen, M; Filippou-Frye, M; Ramsey, D; Linos, E; Mangurian, C; Rodriguez, CI	Social media recruitment for mental health research: A systematic review	COMPREHENSIVE PSYCHIATRY	Widge, Alik/M-9064-2017; Grzenda, Adrienne/K-4421-2019	Widge, Alik/0000-0001-8510-341X; Grzenda, Adrienne/0000-0001-5952-6953; Nemeroff, Charles/0000-0001-7867-1160; Filippou-Frye, Maria/0000-0001-5516-0384	0010-440X	1532-8384	NOV	2020	103				152197	10.1016/j.comppsych.2020.152197	http://dx.doi.org/10.1016/j.comppsych.2020.152197		32992073	WOS:000594225900001	View Full Record in Web of Science
22	#2	J	Angsukiattitavorn, S; Seeherunwong, A; Panitrat, R; Tipayamongkholgul, M	Prevalence and distribution pattern of mood swings in Thai adolescents: a school-based survey in the central region of Thailand	BMC PSYCHIATRY	Seeherunwong, Acharaporn/GOV-7236-2022	Seeherunwong, Acharaporn/0000-0002-2708-4852		1471-244X	APR 29	2020	20	1				10.1186/s12888-020-02605-0	http://dx.doi.org/10.1186/s12888-020-02605-0		32349714	WOS:000531334000002	View Full Record in Web of Science
23	#2	J	Wheeler, M; Merten, JW; Gordon, BT; Hamadi, H	CBD (Cannabidiol) Product Attitudes, Knowledge, and Use Among Young Adults	SUBSTANCE USE & MISUSE	Hamadi, Hanadi/AAV-3715-2021	Hamadi, Hanadi/0000-0001-9050-7267	1082-6084	1532-2491	APR 15	2020	55	7	1138	1145		10.1080/10826084.2020.1729201	http://dx.doi.org/10.1080/10826084.2020.1729201	FEB 2020	32093530	WOS:000516464000001	View Full Record in Web of Science
24	#2	J	Tran, T; Kavuluru, R	Social media surveillance for perceived therapeutic effects of cannabidiol (CBD) products	INTERNATIONAL JOURNAL OF DRUG POLICY			0955-3959	1873-4758	MAR	2020	77				102688	10.1016/j.drugpo.2020.102688	http://dx.doi.org/10.1016/j.drugpo.2020.102688		32092666	WOS:000525719900014	View Full Record in Web of Science
25	#2	J	Leas, EC; Hendrickson, EM; Nobles, AL; Todd, R; Smith, DM; Dredze, M; Ayers, JW	Self-reported Cannabidiol (CBD) Use for Conditions With Proven Therapies	JAMA NETWORK OPEN	Nobles, Alicia/AAG-7841-2021		2574-3805		OCT 15	2020	3	10			e2020977	10.1001/jamanetworkopen.2020.20977	http://dx.doi.org/10.1001/jamanetworkopen.2020.20977		33057645	WOS:000583299600006	View Full Record in Web of Science
26	#2	J	Allem, JP; Escobedo, P; Dharmapuri, L	Cannabis Surveillance With Twitter Data: Emerging Topics and Social Bots	AMERICAN JOURNAL OF PUBLIC HEALTH			0090-0036	1541-0048	MAR	2020	110	3	357	362		10.2105/AJPH.2019.305461	http://dx.doi.org/10.2105/AJPH.2019.305461		31855475	WOS:000514834900036	View Full Record in Web of Science
27	#2	J	Potts, JM; Getachew, B; Vu, M; Nehl, E; Yeager, KA; Berg, CJ	Use and Perceptions of Opioids versus Marijuana among People Living with HIV	AMERICAN JOURNAL OF HEALTH BEHAVIOR	Vu, Milkie/AAW-5755-2020	Vu, Milkie/0000-0003-0230-473X	1945-7359		NOV	2020	44	6	807	819		10.5993/AJHB.44.6.6	http://dx.doi.org/10.5993/AJHB.44.6.6		33081878	WOS:000643639600006	View Full Record in Web of Science
28	#2	J	Gladden, ME; Hung, D; Bhandari, NR; Franks, AM; Russell, L; White, L; Fantegrossi, WE; Payakachat, N	Arkansas community's attitudes toward the regulation of medical cannabis and the pharmacist's involvement in Arkansas medical cannabis	JOURNAL OF THE AMERICAN PHARMACISTS ASSOCIATION	Franks, Amy M./AAD-7429-2019; Payakachat, Nalin/H-4666-2019	Franks, Amy M./0000-0002-7744-5337;	1544-3191	1544-3450	JAN-FEB	2020	60	1	235	243		10.1016/j.japh.2019.11.005	http://dx.doi.org/10.1016/j.japh.2019.11.005		31831352	WOS:000510637600037	View Full Record in Web of Science
29	#2	J	Gutman, LM; McMaster, NC	Gendered Pathways of Internalizing Problems from Early Childhood to Adolescence and Associated Adolescent Outcomes	JOURNAL OF ABNORMAL CHILD PSYCHOLOGY		Codiroli Mcmaster, Natasha/0000-0003-4325-3369; Gutman, Leslie/0000-0003-0567-7347	0091-0627	1573-2835	MAY	2020	48	5	703	718		10.1007/s10802-020-00623-w	http://dx.doi.org/10.1007/s10802-020-00623-w	FEB 2020	32040796	WOS:000516053000001	View Full Record in Web of Science
30	#2	J	Ramo, DE; Thrul, J; Vogel, EA; Delucchi, K; Prochaska, JJ	Multiple Health Risk Behaviors in Young Adult Smokers: Stages of Change and Stability over Time	ANNALS OF BEHAVIORAL MEDICINE	Prochaska, Judith J/I-4510-2013	Prochaska, Judith J/0000-0001-7925-326X; Vogel, Erin/0000-0002-7193-8720	0883-6612	1532-4796	FEB	2020	54	2	75	86		10.1093/abm/kaz025	http://dx.doi.org/10.1093/abm/kaz025		31157881	WOS:000546242900001	View Full Record in Web of Science
31	#2	J	Malter, L; Jain, A; Cohen, BL; Gaidos, JKJ; Axisa, L; Butterfield, L; Rescola, BJ; Sarode, S; Ehrlich, O; Cheifetz, AS	Identifying IBD Providers' Knowledge Gaps Using a Prospective Web-based Survey	INFLAMMATORY BOWEL DISEASES		Malter, Lisa/0000-0002-4026-5041	1078-0998	1536-4844	SEP	2020	26	9	1445	1450		10.1093/ibd/izaa032	http://dx.doi.org/10.1093/ibd/izaa032		32100018	WOS:000569215300031	View Full Record in Web of Science
32	#2	J	Kurti, AN; Tang, K; Bolivar, HA; Evemy, C; Medina, N; Skelly, J; Nighbor, T; Higgins, ST	Smartphone-Based Financial Incentives to Promote Smoking Cessation During Pregnancy: A Pilot Study COMMENT	OBSTETRICAL & GYNECOLOGICAL SURVEY	Evemy, Carolyn/AAE-9119-2022		0029-7828	1533-9866	DEC	2020	75	12	713	714		10.1097/OGX.0000000000000879	http://dx.doi.org/10.1097/OGX.0000000000000879			WOS:000601919900001	View Full Record in Web of Science
33	#2	J	Doggett, A; Qian, W; Godin, K; De Groh, M; Leatherdale, ST	Examining the association between exposure to various screen time sedentary behaviours and cannabis use among youth in the COMPASS study	SSM-POPULATION HEALTH	Doggett, Amanda/AAL-3784-2020; Leatherdale, Scott Thomas/AAE-4515-2022; Qian, Wei/B-8231-2013	Doggett, Amanda/0000-0001-8538-432X;	2352-8273		DEC	2019	9				100487	10.1016/j.ssmph.2019.100487	http://dx.doi.org/10.1016/j.ssmph.2019.100487		31646169	WOS:000498893900054	View Full Record in Web of Science
34	#2	J	Seidel, AK; Pedersen, A; Hanewinkel, R; Morgenstern, M	Cessation of cannabis use: A retrospective cohort study	PSYCHIATRY RESEARCH			0165-1781		SEP	2019	279		40	46		10.1016/j.psychres.2019.07.003	http://dx.doi.org/10.1016/j.psychres.2019.07.003		31295646	WOS:000486091600006	View Full Record in Web of Science
35	#2	C	Bui, TX	Sex, Drugs, and Alcohol in the Digital Neighborhood: A multi-method analysis of online discourse amongst Black and Hispanic Youth	PROCEEDINGS OF THE 52ND ANNUAL HAWAII INTERNATIONAL CONFERENCE ON SYSTEM SCIENCES			978-0-9981331-2-6			2019			2152	2163						WOS:000625294902028	View Full Record in Web of Science
36	#2	J	Pizzicato, LN; Barbour, RC; Kershaw, T	Evaluating alcohol and marijuana use among emerging adult males via analysis of text messages	SUBSTANCE USE & MISUSE			1082-6084	1532-2491	JUL 29	2019	54	9	1547	1557		10.1080/10826084.2019.1594902	http://dx.doi.org/10.1080/10826084.2019.1594902	APR 2019	31023137	WOS:000471565800001	View Full Record in Web of Science
37	#2	J	Perez-Perez, M; Perez-Rodriguez, G; Fdez-Riverola, F; Lourenco, A	Using Twitter to Understand the Human Bowel Disease Community: Exploratory Analysis of Key Topics	JOURNAL OF MEDICAL INTERNET RESEARCH	Lourenço, Anália/Y-9447-2019; Fdez-Riverola, Florentino/G-1411-2011; Pérez, Martín Pérez/S-3080-2016; Pérez-Rodríguez, Gael/S-3079-2016	Lourenço, Anália/0000-0001-8401-5362; Fdez-Riverola, Florentino/0000-0002-3943-8013; Pérez, Martín Pérez/0000-0003-1349-6562; Pérez-Rodríguez, Gael/0000-0001-6740-3742	1438-8871		AUG 13	2019	21	8			e12610	10.2196/12610	http://dx.doi.org/10.2196/12610		31411142	WOS:000482726600001	View Full Record in Web of Science
38	#2	J	Pradhan, AM; Park, L; Shaya, FT; Finkelstein, J	Consumer Health Information Technology in the Prevention of Substance Abuse: Scoping Review	JOURNAL OF MEDICAL INTERNET RESEARCH		Pradhan, Apoorva/0000-0002-1066-4973; Finkelstein, Joseph/0000-0002-8084-7441; Shaya, Fadia/0000-0001-9424-8514	1438-8871		JAN 30	2019	21	1			e11297	10.2196/11297	http://dx.doi.org/10.2196/11297		30698526	WOS:000457325400001	View Full Record in Web of Science
39	#2	J	Galimov, A; El Shahawy, O; Unger, JB; Masagutov, R; Sussman, S	Hookah Use among Russian adolescents: Prevalence and correlates	ADDICTIVE BEHAVIORS	Galimov, Artur/AFQ-3148-2022	Galimov, Artur/0000-0002-9718-439X; Unger, Jennifer/0000-0001-9064-6603	0306-4603	1873-6327	MAR	2019	90		258	264		10.1016/j.addbeh.2018.11.018	http://dx.doi.org/10.1016/j.addbeh.2018.11.018		30471554	WOS:000456900000039	View Full Record in Web of Science
40	#2	J	Schwinn, TM; Schinke, SP; Keller, B; Hopkins, J	Two- and three-year follow-up from a gender-specific, web-based drug abuse prevention program for adolescent girls	ADDICTIVE BEHAVIORS			0306-4603	1873-6327	JUN	2019	93		86	92		10.1016/j.addbeh.2019.01.010	http://dx.doi.org/10.1016/j.addbeh.2019.01.010		30703667	WOS:000469156600013	View Full Record in Web of Science
41	#2	J	Corroon, J; Phillips, JA	A Cross-Sectional Study of Cannabidiol Users	CANNABIS AND CANNABINOID RESEARCH		Corroon, Jamie/0000-0003-3930-6093	2578-5125	2378-8763		2018	3	1	152	161		10.1089/can.2018.0006	http://dx.doi.org/10.1089/can.2018.0006		30014038	WOS:000616128300016	View Full Record in Web of Science
42	#2	J	Cavazos-Rehg, PA; Krauss, MJ; Sowles, SJ; Murphy, GM; Bierut, LJ	Exposure to and Content of Marijuana Product Reviews	PREVENTION SCIENCE	Bierut, Laura Jean/W-6806-2019	Bierut, Laura Jean/0000-0002-9952-4810; Cavazos-Rehg, Patricia/0000-0003-3352-1198	1389-4986	1573-6695	FEB	2018	19	2	127	137		10.1007/s11121-017-0818-9	http://dx.doi.org/10.1007/s11121-017-0818-9		28681195	WOS:000424262500003	View Full Record in Web of Science
43	#2	J	Schwinn, TM; Schinke, SP; Hopkins, J; Keller, B; Liu, X	An Online Drug Abuse Prevention Program for Adolescent Girls: Posttest and 1-Year Outcomes	JOURNAL OF YOUTH AND ADOLESCENCE			0047-2891	1573-6601	MAR	2018	47	3	490	500		10.1007/s10964-017-0714-4	http://dx.doi.org/10.1007/s10964-017-0714-4		28755247	WOS:000425616300003	View Full Record in Web of Science
44	#2	J	Oller-Perret, C; Walburg, V	Impact of school-related burnout on alcohol consumption behavior among adolescents	PSYCHOLOGIE FRANCAISE			0033-2984		SEP	2018	63	3	319	326		10.1016/j.psfr.2017.06.002	http://dx.doi.org/10.1016/j.psfr.2017.06.002			WOS:000442539400006	View Full Record in Web of Science
45	#2	J	Dai, HY; Hao, JQ	Mining social media data on marijuana use for Post Traumatic Stress Disorder	COMPUTERS IN HUMAN BEHAVIOR		Dai, Hongying/0000-0003-1395-7904	0747-5632	1873-7692	MAY	2017	70		282	290		10.1016/j.chb.2016.12.064	http://dx.doi.org/10.1016/j.chb.2016.12.064			WOS:000396949400031	View Full Record in Web of Science
46	#2	J	Bierut, T; Krauss, MJ; Sowles, SJ; Cavazos-Rehg, PA	Exploring Marijuana Advertising on Weedmaps, a Popular Online Directory	PREVENTION SCIENCE		Cavazos-Rehg, Patricia/0000-0003-3352-1198	1389-4986	1573-6695	FEB	2017	18	2	183	192		10.1007/s11121-016-0702-z	http://dx.doi.org/10.1007/s11121-016-0702-z		27534665	WOS:000393305700006	View Full Record in Web of Science
47	#2	J	Greiner, C; Chatton, A; Khazaal, Y	Online self-help forums on cannabis: A content assessment	PATIENT EDUCATION AND COUNSELING			0738-3991	1873-5134	OCT	2017	100	10	1943	1950		10.1016/j.pec.2017.06.001	http://dx.doi.org/10.1016/j.pec.2017.06.001		28602568	WOS:000410621600021	View Full Record in Web of Science
48	#2	J	Corroon, JM; Mischley, LK; Sexton, M	Cannabis as a substitute for prescription drugs - a cross-sectional study	JOURNAL OF PAIN RESEARCH	Sexton, Michelle/ABD-9017-2020	Sexton, Michelle/0000-0002-0443-8355; Corroon, Jamie/0000-0003-3930-6093	1178-7090			2017	10		989	997		10.2147/JPR.S134330	http://dx.doi.org/10.2147/JPR.S134330		28496355	WOS:000400376500001	View Full Record in Web of Science
49	#2	J	Sowles, SJ; Krauss, MJ; Gebremedhn, L; Cavazos-Rehg, PA	I feel like I've hit the bottom and have no idea what to do: Supportive social networking on Reddit for individuals with a desire to quit cannabis use	SUBSTANCE ABUSE		Cavazos-Rehg, Patricia/0000-0003-3352-1198	0889-7077	1547-0164		2017	38	4	477	482		10.1080/08897077.2017.1354956	http://dx.doi.org/10.1080/08897077.2017.1354956		28704167	WOS:000415738200018	View Full Record in Web of Science
50	#2	J	Cairns, R; Brown, JA; Gunja, N; Buckley, NA	The impact of Australian legislative changes on synthetic cannabinoid exposures reported to the New South Wales Poisons Information Centre	INTERNATIONAL JOURNAL OF DRUG POLICY	Buckley, Nicholas A/D-4030-2012; Brown, Jared/P-3947-2019; Brown, Jared A/J-1521-2012; Gunja, Naren/P-5322-2019; Gunja, Naren/N-8291-2017	Buckley, Nicholas A/0000-0002-6326-4711; Brown, Jared/0000-0001-6855-3865; Brown, Jared A/0000-0001-6855-3865; Gunja, Naren/0000-0002-8323-9388; Gunja, Naren/0000-0002-8323-9388; Cairns, Rose/0000-0002-8946-5079	0955-3959	1873-4758	MAY	2017	43		74	82		10.1016/j.drugpo.2017.02.008	http://dx.doi.org/10.1016/j.drugpo.2017.02.008		28343112	WOS:000402215200009	View Full Record in Web of Science
51	#2	J	Lamy, FR; Daniulaityte, R; Nahhas, RW; Barratt, MJ; Smith, AG; Sheth, A; Martins, SS; Boyer, EW; Carlson, RG	Increases in synthetic cannabinoids-related harms: Results from a longitudinal web-based content analysis	INTERNATIONAL JOURNAL OF DRUG POLICY	Barratt, Monica J/AAX-8698-2020; Martins, Silvia Saboia/C-9405-2014; Nahhas, Ramzi W./AAT-4729-2021; Sheth, Amit/ABC-4600-2020; Boyer, Edward/AAF-3609-2020	Barratt, Monica J/0000-0002-1015-9379; Martins, Silvia Saboia/0000-0003-3059-9993; Sheth, Amit/0000-0002-0021-5293; Daniulaityte, Raminta/0000-0001-6507-3866; LAMY, Francois/0000-0001-6542-1381	0955-3959	1873-4758	JUN	2017	44		121	129		10.1016/j.drugpo.2017.05.007	http://dx.doi.org/10.1016/j.drugpo.2017.05.007		28578250	WOS:000407870700014	View Full Record in Web of Science
52	#2	J	Haug, NA; Kieschnick, D; Sottile, JE; Babson, KA; Vandrey, R; Bonn-Miller, MO	Training and Practices of Cannabis Dispensary Staff	CANNABIS AND CANNABINOID RESEARCH	Haug, Nancy A./AAA-2050-2021		2578-5125	2378-8763	DEC 1	2016	1	1	244	251		10.1089/can.2016.0024	http://dx.doi.org/10.1089/can.2016.0024		28861496	WOS:000587907800001	View Full Record in Web of Science
53	#2	J	Mitchell, JT; Sweitzer, MM; Tunno, AM; Kollins, SH; McClernon, FJ	I Use Weed for My ADHD: A Qualitative Analysis of Online Forum Discussions on Cannabis Use and ADHD	PLOS ONE	Kollins, Scott/AAD-6291-2020; Sweitzer, Maggie/GPK-2525-2022	Kollins, Scott/0000-0001-6847-6935; Sweitzer, Maggie/0000-0002-5085-3752	1932-6203		MAY 26	2016	11	5			e0156614	10.1371/journal.pone.0156614	http://dx.doi.org/10.1371/journal.pone.0156614		27227537	WOS:000376882500160	View Full Record in Web of Science
54	#2	J	Thornton, LK; Harris, K; Baker, AL; Johnson, M; Kay-Lambkin, FJ	Recruiting for addiction research via Facebook	DRUG AND ALCOHOL REVIEW	Baker, Amanda L/H-2966-2014; Harris, Keith/K-9957-2013	Baker, Amanda L/0000-0002-3328-7146; Harris, Keith/0000-0002-1199-2856; Thornton, Louise/0000-0001-7705-833X	0959-5236	1465-3362	JUL	2016	35	4	494	502		10.1111/dar.12305	http://dx.doi.org/10.1111/dar.12305		26179224	WOS:000379898400017	View Full Record in Web of Science
55	#2	J	Cavazos-Rehg, PA; Sowles, SJ; Krauss, MJ; Agbonavbare, V; Grucza, R; Bierut, L	A content analysis of tweets about high-potency marijuana	DRUG AND ALCOHOL DEPENDENCE	Bierut, Laura Jean/W-6806-2019	Bierut, Laura Jean/0000-0002-9952-4810; Cavazos-Rehg, Patricia/0000-0003-3352-1198	0376-8716	1879-0046	SEP 1	2016	166		100	108		10.1016/j.drugalcdep.2016.06.034	http://dx.doi.org/10.1016/j.drugalcdep.2016.06.034		27402550	WOS:000382339400015	View Full Record in Web of Science
56	#2	J	Schwinn, TM; Schinke, SP; Hopkins, J; Thom, B	Risk and protective factors associated with adolescent girls' substance use: Data from a nationwide Facebook sample	SUBSTANCE ABUSE			0889-7077	1547-0164		2016	37	4	564	570		10.1080/08897077.2016.1154495	http://dx.doi.org/10.1080/08897077.2016.1154495		27648525	WOS:000388915600013	View Full Record in Web of Science
57	#2	J	Malouff, JM; Johnson, CE; Rooke, SE	Cannabis Users' Recommended Warnings for Packages of Legally Sold Cannabis: An Australia-Centered Study	CANNABIS AND CANNABINOID RESEARCH		Malouff, John/0000-0001-6728-7497	2578-5125	2378-8763	NOV 1	2016	1	1	239	243		10.1089/can.2016.0029	http://dx.doi.org/10.1089/can.2016.0029		28861495	WOS:000587907200001	View Full Record in Web of Science
58	#2	J	Sexton, M; Cuttler, C; Finnell, JS; Mischley, LK	A Cross-Sectional Survey of Medical Cannabis Users: Patterns of Use and Perceived Efficacy	CANNABIS AND CANNABINOID RESEARCH	Sexton, Michelle/ABD-9017-2020	Sexton, Michelle/0000-0002-0443-8355; Finnell, John/0000-0002-6186-2988	2578-5125	2378-8763	JUN 1	2016	1	1	131	138		10.1089/can.2016.0007	http://dx.doi.org/10.1089/can.2016.0007		28861489	WOS:000587907000002	View Full Record in Web of Science
59	#2	J	Yang, W; Mu, L; Shen, Y	Effect of climate and seasonality on depressed mood among twitter users	APPLIED GEOGRAPHY			0143-6228	1873-7730	SEP	2015	63		184	191		10.1016/j.apgeog.2015.06.017	http://dx.doi.org/10.1016/j.apgeog.2015.06.017			WOS:000362059700017	View Full Record in Web of Science
60	#2	J	Carew, C; Kutcher, S; Wei, YF; McLuckie, A	Using Digital and Social Media Metrics to Develop Mental Health Approaches for Youth	ADOLESCENT PSYCHIATRY			2210-6766	2210-6774		2014	4	2	116	121		10.2174/221067660402140709122825	http://dx.doi.org/10.2174/221067660402140709122825			WOS:000219193000010	View Full Record in Web of Science
61	#2	J	Soussan, C; Kjellgren, A	The flip side of Spice: The adverse effects of synthetic cannabinoids as discussed on a Swedish Internet forum	NORDIC STUDIES ON ALCOHOL AND DRUGS			1455-0725	1458-6126	APR	2014	31	2	207	219		10.2478/nsad-2014-0016	http://dx.doi.org/10.2478/nsad-2014-0016			WOS:000335903700007	View Full Record in Web of Science
62	#2	J	Thornton, LK; Baker, AL; Johnson, MP; Lewin, T	Perceived risk associated with tobacco, alcohol and cannabis use among people with and without psychotic disorders	ADDICTIVE BEHAVIORS	Baker, Amanda L/H-2966-2014; Lewin, Terry/D-4513-2012	Baker, Amanda L/0000-0002-3328-7146; Lewin, Terry/0000-0002-4510-4001; Thornton, Louise/0000-0001-7705-833X	0306-4603	1873-6327	JUN	2013	38	6	2246	2251		10.1016/j.addbeh.2013.02.003	http://dx.doi.org/10.1016/j.addbeh.2013.02.003		23507458	WOS:000318325600007	View Full Record in Web of Science
63	#2	J	Clayton, RB; Osborne, RE; Miller, BK; Oberle, CD	Loneliness, anxiousness, and substance use as predictors of Facebook use	COMPUTERS IN HUMAN BEHAVIOR	Clayton, Russell/L-1718-2019; Oberle, Crystal/R-9825-2019	Clayton, Russell/0000-0002-0471-1585; Oberle, Crystal/0000-0002-6442-8706	0747-5632	1873-7692	MAY	2013	29	3	687	693		10.1016/j.chb.2012.12.002	http://dx.doi.org/10.1016/j.chb.2012.12.002			WOS:000316769300024	View Full Record in Web of Science
64	#2	J	Montagne, M	Drugs and the Media: An Introduction	SUBSTANCE USE & MISUSE			1082-6084			2011	46	7	849	851		10.3109/10826084.2011.570609	http://dx.doi.org/10.3109/10826084.2011.570609		21599499	WOS:000290855700001	View Full Record in Web of Science
65	#2	J	Wagoner, KG; Lazard, AJ; Romero-Sandoval, EA; Reboussin, BA	Health Claims About Cannabidiol Products: A Retrospective Analysis of US Food and Drug Administration Warning Letters from 2015 to 2019	CANNABIS AND CANNABINOID RESEARCH		Lazard, Allison/0000-0002-2502-2850; Wagoner, Kimberly/0000-0001-5955-5148	2578-5125	2378-8763		2021						10.1089/can.2020.0166	http://dx.doi.org/10.1089/can.2020.0166	JUN 2021	34142863	WOS:000663529700001	View Full Record in Web of Science
1	#3	J	Abrams, DI	Cannabis, Cannabinoids and Cannabis-Based Medicines in Cancer Care Comment	INTEGRATIVE CANCER THERAPIES
2	#3	J	Potts, JM; Getachew, B; Vu, M; Nehl, E; Yeager, KA; Leach, CR; Berg, CJ	Use and Perceptions of Opioids Versus Marijuana among Cancer Survivors	JOURNAL OF CANCER EDUCATION	Vu, Milkie/AAW-5755-2020	Vu, Milkie/0000-0003-0230-473X
3	#3	J	Taneja, S; Guo, YB; Slaven, M; Lalani, AK; Shaw, E; Tajzler, C; Hotte, S; Kapoor, A	The perceptions and beliefs of cannabis use among Canadian genitourinary cancer patients	CUAJ-CANADIAN UROLOGICAL ASSOCIATION JOURNAL	Lalani, Aly-Khan/AAR-1617-2021; Kapoor, Anil/AAQ-7184-2021	Lalani, Aly-Khan/0000-0002-9907-9112; Kapoor, Anil/0000-0001-9180-8029
4	#3	J	Wagoner, KG; Lazard, AJ; Romero-Sandoval, EA; Reboussin, BA	Health Claims About Cannabidiol Products: A Retrospective Analysis of US Food and Drug Administration Warning Letters from 2015 to 2019	CANNABIS AND CANNABINOID RESEARCH		Lazard, Allison/0000-0002-2502-2850; Wagoner, Kimberly/0000-0001-5955-5148
5	#3	J	Kvamme, SL; Pedersen, MM; Thomsen, KR; Thylstrup, B	Exploring the use of cannabis as a substitute for prescription drugs in a convenience sample	HARM REDUCTION JOURNAL		Kvamme, Sinikka L./0000-0002-8376-2013
6	#3	J	Luque, JS; Okere, AN; Reyes-Ortiz, CA; Williams, PM	Mixed methods study of the potential therapeutic benefits from medical cannabis for patients in Florida	COMPLEMENTARY THERAPIES IN MEDICINE		Luque, John/0000-0002-8085-4641
7	#3	J	Pang, RD; Dormanesh, A; Hoang, YN; Chu, M; Allem, JP	Twitter Posts About Cannabis Use During Pregnancy and Postpartum:A Content Analysis	SUBSTANCE USE & MISUSE		Dormanesh, Allison/0000-0001-9060-7356; Chu, Maya/0000-0001-8674-6740
8	#3	J	Letzkus, L; Fehlings, D; Ayala, L; Byrne, R; Gehred, A; Maitre, NL; Noritz, G; Rosenberg, NS; Tanner, K; Vargus-Adams, J; Winter, S; Lewandowski, DJ; Novak, I	A Systematic Review of Assessments and Interventions for Chronic Pain in Young Children With or at High Risk for Cerebral Palsy	JOURNAL OF CHILD NEUROLOGY		Letzkus, Lisa/0000-0003-3309-7753
9	#3	J	Merten, JW; Gordon, BT; King, JL; Pappas, C	Cannabidiol (CBD): Perspectives from Pinterest	SUBSTANCE USE & MISUSE
10	#3	J	Tran, T; Kavuluru, R	Social media surveillance for perceived therapeutic effects of cannabidiol (CBD) products	INTERNATIONAL JOURNAL OF DRUG POLICY
11	#3	J	Mathur, K; Vuppalanchi, V; Gelow, K; Vuppalanchi, R; Lammert, C	Cannabidiol (CBD) Consumption and Perceived Impact on Extrahepatic Symptoms in Patients with Autoimmune Hepatitis	DIGESTIVE DISEASES AND SCIENCES	Lammert, Craig/AAI-3420-2020; Vuppalanchi, Raj/AAI-2481-2021	Vuppalanchi, Raj/0000-0003-0637-1577
12	#3	J	Allem, JP; Escobedo, P; Dharmapuri, L	Cannabis Surveillance With Twitter Data: Emerging Topics and Social Bots	AMERICAN JOURNAL OF PUBLIC HEALTH
13	#3	J	Furlan, AD; Chou, R; Harbin, S; Pardo, JP	The 22nd Anniversary of the Cochrane Back and Neck Group	SPINE		Furlan, Andrea/0000-0001-6138-8510; Harbin, Shireen/0000-0002-5374-0112
14	#3	J	Mullins, CF; Ffrench-O'Carroll, R; Lane, J; O'Connor, T	Sharing the pain: an observational analysis of Twitter and pain in Ireland	REGIONAL ANESTHESIA AND PAIN MEDICINE
15	#3	J	Potts, JM; Getachew, B; Vu, M; Nehl, E; Yeager, KA; Berg, CJ	Use and Perceptions of Opioids versus Marijuana among People Living with HIV	AMERICAN JOURNAL OF HEALTH BEHAVIOR	Vu, Milkie/AAW-5755-2020	Vu, Milkie/0000-0003-0230-473X
16	#3	J	Gladden, ME; Hung, D; Bhandari, NR; Franks, AM; Russell, L; White, L; Fantegrossi, WE; Payakachat, N	Arkansas community's attitudes toward the regulation of medical cannabis and the pharmacist's involvement in Arkansas medical cannabis	JOURNAL OF THE AMERICAN PHARMACISTS ASSOCIATION	Franks, Amy M./AAD-7429-2019; Payakachat, Nalin/H-4666-2019	Franks, Amy M./0000-0002-7744-5337;
17	#3	J	Malter, L; Jain, A; Cohen, BL; Gaidos, JKJ; Axisa, L; Butterfield, L; Rescola, BJ; Sarode, S; Ehrlich, O; Cheifetz, AS	Identifying IBD Providers' Knowledge Gaps Using a Prospective Web-based Survey	INFLAMMATORY BOWEL DISEASES		Malter, Lisa/0000-0002-4026-5041
18	#3	J	Zeiger, JS; Silvers, WS; Fleegler, EM; Zeiger, RS	Cannabis use in active athletes: Behaviors related to subjective effects	PLOS ONE		Zeiger, Joanna/0000-0002-2421-2206
19	#3	J	Armour, M; Sinclair, J; Chalmers, KJ; Smith, CA	Self-management strategies amongst Australian women with endometriosis: a national online survey	BMC COMPLEMENTARY AND ALTERNATIVE MEDICINE	Chalmers, Jane/AAN-3415-2021; Armour, Mike/I-4853-2016	Chalmers, Jane/0000-0001-6991-559X; Sinclair, Justin/0000-0001-9960-3191; Armour, Mike/0000-0001-7539-9851
20	#3	J	Corroon, J; Phillips, JA	A Cross-Sectional Study of Cannabidiol Users	CANNABIS AND CANNABINOID RESEARCH		Corroon, Jamie/0000-0003-3930-6093
21	#3	J	Glowacki, EM; Glowacki, JB; Wilcox, GB	A text-mining analysis of the public's reactions to the opioid crisis	SUBSTANCE ABUSE		Glowacki, Elizabeth M./0000-0001-7870-3206
22	#3	J	Bierut, T; Krauss, MJ; Sowles, SJ; Cavazos-Rehg, PA	Exploring Marijuana Advertising on Weedmaps, a Popular Online Directory	PREVENTION SCIENCE		Cavazos-Rehg, Patricia/0000-0003-3352-1198
23	#3	J	Corroon, JM; Mischley, LK; Sexton, M	Cannabis as a substitute for prescription drugs - a cross-sectional study	JOURNAL OF PAIN RESEARCH	Sexton, Michelle/ABD-9017-2020	Sexton, Michelle/0000-0002-0443-8355; Corroon, Jamie/0000-0003-3930-6093
24	#3	J	Cairns, R; Brown, JA; Gunja, N; Buckley, NA	The impact of Australian legislative changes on synthetic cannabinoid exposures reported to the New South Wales Poisons Information Centre	INTERNATIONAL JOURNAL OF DRUG POLICY	Buckley, Nicholas A/D-4030-2012; Brown, Jared/P-3947-2019; Brown, Jared A/J-1521-2012; Gunja, Naren/P-5322-2019; Gunja, Naren/N-8291-2017	Buckley, Nicholas A/0000-0002-6326-4711; Brown, Jared/0000-0001-6855-3865; Brown, Jared A/0000-0001-6855-3865; Gunja, Naren/0000-0002-8323-9388; Gunja, Naren/0000-0002-8323-9388; Cairns, Rose/0000-0002-8946-5079
25	#3	J	Haug, NA; Kieschnick, D; Sottile, JE; Babson, KA; Vandrey, R; Bonn-Miller, MO	Training and Practices of Cannabis Dispensary Staff	CANNABIS AND CANNABINOID RESEARCH	Haug, Nancy A./AAA-2050-2021
26	#3	J	Sexton, M; Cuttler, C; Finnell, JS; Mischley, LK	A Cross-Sectional Survey of Medical Cannabis Users: Patterns of Use and Perceived Efficacy	CANNABIS AND CANNABINOID RESEARCH	Sexton, Michelle/ABD-9017-2020	Sexton, Michelle/0000-0002-0443-8355; Finnell, John/0000-0002-6186-2988

## Sheet: Embase
1	#1	Ovid Technologies	Embase	INFERTILITY IN THE DIGITAL AGE: AN OPPORTUNITY FOR REI PHYSICIANS TO COMBAT THE SPREAD OF MISINFORMATION AND FILL SUPPORT GAPS IN INFERTILITY CARE ONLINE.	Fertility and Sterility. Conference: 75th Annual Congress of the American Society for Reproductive Medicine, ASRM 2019. Philadelphia, PA United States. 112(3 SUPPL) (pp e52), 2019. Date of Publication: September 2019.	Jacobs E.A. Ryan G.L.	Elsevier Inc.	Conference Abstract	Click here for full text options	Find It at Unimelb
2	#1	Ovid Technologies	Embase	Cannabis as an Anticancer Agent: A Review of Clinical Data and Assessment of Case Reports.	Cannabis and Cannabinoid Research. 7(1) (pp 24-33), 2022. Date of Publication: 01 Feb 2022.	Guggisberg J. Schumacher M. Gilmore G. Zylla D.M.	Mary Ann Liebert Inc.	Article	Click here for full text options	Find It at Unimelb
3	#1	Ovid Technologies	Embase	Driving After Cannabis Use Among Young Adults in Michigan.	Cannabis and Cannabinoid Research. 7(1) (pp 100-106), 2022. Date of Publication: 01 Feb 2022.	Hicks D.L. Resko S.M. Ellis J.D. Agius E. Early T.J.	Mary Ann Liebert Inc.	Article	Click here for full text options	Find It at Unimelb
4	#1	Ovid Technologies	Embase	The perceptions and beliefs of cannabis use among Canadian genitourinary cancer patients.	Canadian Urological Association Journal. 16(2) (no pagination), 2022. Date of Publication: February 2022.	Taneja S. Guo Y. Slaven M. Lalani A.-K. Shaw E. Tajzler C. Hotte S. Kapoor A.	Canadian Urological Association	Article	Click here for full text options	Find It at Unimelb
5	#1	Ovid Technologies	Embase	Health claims about cannabidiol products: A retrospective analysis of u.s. food and drug administration warning letters from 2015 to 2019.	Cannabis and Cannabinoid Research. 6(6) (pp 559-563), 2021. Date of Publication: December 2021.	Wagoner K.G. Lazard A.J. Romero-Sandoval E.A. Reboussin B.A.	Mary Ann Liebert Inc.	Article	Click here for full text options	Find It at Unimelb
6	#1	Ovid Technologies	Embase	Attitudes towards and use of cannabis in New Zealand patients with inflammatory bowel disease: An exploratory study.	New Zealand Medical Journal. 134(1530) (pp 38-47), 2021. Date of Publication: 19 Feb 2021.	Appleton K. Whittaker E. Cohen Z. Rhodes H.M. Dunn C. Murphy S. Gaastra M. Galletly A. Dougherty S. Haren A. Sukumaran N. Aluzaite K. Dockerty J.D. Turner R.M. Schultz M.	New Zealand Medical Association	Article	Click here for full text options	Find It at Unimelb
7	#1	Ovid Technologies	Embase	A Cross-Sectional Study of Cannabidiol Users.	Cannabis and cannabinoid research. 3(1) (pp 152-161), 2018. Date of Publication: 2018.	Corroon J. Phillips J.A.	NLM (Medline)	Article	Click here for full text options	Find It at Unimelb
8	#1	Ovid Technologies	Embase	What families in the UK use to manage attention-deficit/hyperactivity disorder (ADHD): A survey of resource use.	BMJ Paediatrics Open. 4(1) (no pagination), 2020. Article Number: e000771. Date of Publication: 25 Nov 2020.	Fibert P. Relton C.	BMJ Publishing Group	Article	Click here for full text options	Find It at Unimelb
9	#1	Ovid Technologies	Embase	Undetected anogenital sexually transmitted infections among young adults living with HIV and receiving antiretroviral therapy: Implications for HIV treatment as prevention.	International Journal of STD and AIDS. 33(1) (pp 73-80), 2022. Date of Publication: January 2022.	Kalichman S.C. Eaton L.A. Kalichman M.O.	SAGE Publications Ltd	Article	Click here for full text options	Find It at Unimelb
10	#1	Ovid Technologies	Embase	Benign paroxysmal torticollis: phenotype, natural history, and quality of life.	Pediatric Research. 90(5) (pp 1044-1051), 2021. Date of Publication: November 2021.	Greene K.A. Lu V. Luciano M.S. Qubty W. Irwin S.L. Grimes B. Gelfand A.A.	Springer Nature	Article	Click here for full text options	Find It at Unimelb
11	#1	Ovid Technologies	Embase	Exploring medicinal use of cannabis in a time of policy change in New Zealand.	New Zealand Medical Journal. 133(1515) (pp 54-69), 2020. Date of Publication: 22 May 2020.	Rychert M. Wilkins C. Parker K. Graydon-Guy T.	New Zealand Medical Association	Article	Click here for full text options	Find It at Unimelb
12	#1	Ovid Technologies	Embase	Cannabis, Cannabinoids and Cannabis-Based Medicines in Cancer Care.	Integrative Cancer Therapies. 21 (no pagination), 2022. Date of Publication: February 2022.	Abrams D.I.	SAGE Publications Inc.	Note	Click here for full text options	Find It at Unimelb
13	#1	Ovid Technologies	Embase	Exploring Unmet Information Needs of People with Parkinson's Disease and Their Families: Focusing on Information Sharing in an Online Patient Community.	International Journal of Environmental Research and Public Health. 19(5) (no pagination), 2022. Article Number: 2521. Date of Publication: March-1 2022.	Chu H.S. Jang H.Y.	MDPI	Article	Click here for full text options	Find It at Unimelb
14	#1	Ovid Technologies	Embase	Vaping and COVID-19: Insights for public health and clinical care from twitter.	International Journal of Environmental Research and Public Health. 18(21) (no pagination), 2021. Article Number: 11231. Date of Publication: November-1 2021.	Majmundar A. Allem J.-P. Unger J.B. Cruz T.B.	MDPI	Article	Click here for full text options	Find It at Unimelb
15	#1	Ovid Technologies	Embase	Use and Perceptions of Opioids Versus Marijuana among Cancer Survivors.	Journal of cancer education : the official journal of the American Association for Cancer Education. 37(1) (pp 91-101), 2022. Date of Publication: 01 Feb 2022.	Potts J.M. Getachew B. Vu M. Nehl E. Yeager K.A. Leach C.R. Berg C.J.	NLM (Medline)	Article	Click here for full text options	Find It at Unimelb
16	#1	Ovid Technologies	Embase	Perceptions of cannabis use in women with inflammatory bowel disease of reproductive age: A cross-sectional study.	Journal of Crohn's and Colitis. Conference: 17th Congress of European Crohn's and Colitis Organisation, ECCO 2022. Virtual. 16(Supplement 1) (pp i252-i253), 2022. Date of Publication: January 2022.	Tandon P. O'Connor K. Steinhart H. Desphande A. Maxwell C. Huang V.	Oxford University Press	Conference Abstract	Click here for full text options	Find It at Unimelb
17	#1	Ovid Technologies	Embase	Self-reported treatment effectiveness for Crohn's Disease using a novel crowdsourcing web-based platform.	Journal of Crohn's and Colitis. Conference: 17th Congress of European Crohn's and Colitis Organisation, ECCO 2022. Virtual. 16(Supplement 1) (pp i106-i107), 2022. Date of Publication: January 2022.	Engel T. Dotan E. Ben-Horin S. Kopylov U.	Oxford University Press	Conference Abstract	Click here for full text options	Find It at Unimelb
18	#1	Ovid Technologies	Embase	"I got a bunch of weed to help me through the withdrawals": Naturalistic cannabis use reported in online opioid and opioid recovery community discussion forums.	PLoS ONE. 17(2 February) (no pagination), 2022. Article Number: e0263583. Date of Publication: February 2022.	Meacham M.C. Nobles A.L. Andrew Tompkins D. Thrul J.	Public Library of Science	Article	Click here for full text options	Find It at Unimelb
19	#1	Ovid Technologies	Embase	An Exploration of e-Cigarette-Related Search Items on YouTube: Network Analysis.	Journal of Medical Internet Research. 24(1) (no pagination), 2022. Article Number: e30679. Date of Publication: January 2022.	Dashtian H. Murthy D. Kong G.	JMIR Publications Inc.	Article	Click here for full text options	Find It at Unimelb
20	#1	Ovid Technologies	Embase	High-risk health behaviours of pregnancy-planning women and men: Is there a need for preconception care?.	Midwifery. 106 (pp 103244), 2022. Date of Publication: 01 Mar 2022.	Dennis C.-L. Brennenstuhl S. Brown H.K. Bell R.C. Marini F. Birken C.S.	NLM (Medline)	Article	Click here for full text options	Find It at Unimelb
21	#1	Ovid Technologies	Embase	An exploratory cross-sectional analysis of cannabidiol use for arthritic joint pain.	Medical Cannabis and Cannabinoids. Conference: Cannabis Clinical Outcomes Research Conference, CCORC 2021. Virtual. 4(2) (pp 129-130), 2021. Date of Publication: September 2021.	Frane N. Stapleton E. Ganz M. Iturriaga C. Vijayan R. Duarte R.	S. Karger AG	Conference Abstract	Click here for full text options	Find It at Unimelb
22	#1	Ovid Technologies	Embase	International online survey of 1048 individuals with functional neurological disorder.	European Journal of Neurology. 28(11) (pp 3591-3602), 2021. Date of Publication: November 2021.	Butler M. Shipston-Sharman O. Seynaeve M. Bao J. Pick S. Bradley-Westguard A. Ilola E. Mildon B. Golder D. Rucker J. Stone J. Nicholson T.	John Wiley and Sons Inc	Article	Click here for full text options	Find It at Unimelb
23	#1	Ovid Technologies	Embase	Adolescent exposure to cannabis marketing following recreational cannabis legalization in Canada: A pilot study using ecological momentary assessment.	Addictive Behaviors Reports. 14 (no pagination), 2021. Article Number: 100383. Date of Publication: December 2021.	Noel C. Armiento C. Pefoyo A.K. Klein R. Bedard M. Scharf D.	Elsevier Ltd	Article	Click here for full text options	Find It at Unimelb
24	#1	Ovid Technologies	Embase	Characterizing prescription stimulant nonmedical use (NMU) among adults recruited from Reddit.	Addictive Behaviors Reports. 14 (no pagination), 2021. Article Number: 100376. Date of Publication: December 2021.	Vosburg S.K. Robbins R.S. Antshel K.M. Faraone S.V. Green J.L.	Elsevier Ltd	Article	Click here for full text options	Find It at Unimelb
25	#1	Ovid Technologies	Embase	The Struggle against Cancer Misinformation.	Cancer Discovery. 12(1) (pp 26-30), 2022. Date of Publication: January 2022.	Grimes D.R.	American Association for Cancer Research Inc.	Article	Click here for full text options	Find It at Unimelb
26	#1	Ovid Technologies	Embase	Using a mixed methods approach to identify public perception of vaping risks and overall health outcomes on Twitter during the 2019 EVALI outbreak.	International Journal of Medical Informatics. 155 (no pagination), 2021. Article Number: 104574. Date of Publication: November 2021.	Kasson E. Singh A.K. Huang M. Wu D. Cavazos-Rehg P.	Elsevier Ireland Ltd	Article	Click here for full text options	Find It at Unimelb
27	#1	Ovid Technologies	Embase	Stigma, Social Support, and Substance Use in Diverse Men Who Have Sex with Men and Transgender Women Living with HIV in the US Southeast.	Southern Medical Journal. 115(1) (pp 26-32), 2022. Date of Publication: 01 Jan 2022.	Schafer K.R. Tanner A.E. Mann-Jackson L. Alonzo J. Song E.Y. Rhodes S.D.	Lippincott Williams and Wilkins	Article	Click here for full text options	Find It at Unimelb
28	#1	Ovid Technologies	Embase	Infodemiological Examination of Personal and Commercial Tweets about Cannabidiol: Term and Sentiment Analysis.	Journal of Medical Internet Research. 23(12) (no pagination), 2021. Article Number: e27307. Date of Publication: December 2021.	Turner J. Kantardzic M. Vickers-Smith R.	JMIR Publications Inc.	Article	Click here for full text options	Find It at Unimelb
29	#1	Ovid Technologies	Embase	Delta-8-THC: Delta-9-THC's nicer younger sibling?.	Journal of Cannabis Research. 4(1) (no pagination), 2022. Article Number: 4. Date of Publication: December 2022.	Kruger J.S. Kruger D.J.	BioMed Central Ltd	Article	Click here for full text options	Find It at Unimelb
30	#1	Ovid Technologies	Embase	Cyber-ethnography of cannabis marketing on social media.	Substance abuse treatment, prevention, and policy. 16(1) (pp 35), 2021. Date of Publication: 26 Apr 2021.	Jenkins M.C. Kelly L. Binger K. Moreno M.A.	NLM (Medline)	Article	Click here for full text options	Find It at Unimelb
31	#1	Ovid Technologies	Embase	Perceptions of opioid use and impact on quality of life in patients with musculoskeletal conditions within online health community forums.	Rheumatology Advances in Practice. 5(3) (no pagination), 2021. Article Number: rkab078. Date of Publication: 2021.	Rana H. Nenadic G. Dixon W.G. Jani M.	Oxford University Press	Letter	Click here for full text options	Find It at Unimelb
32	#1	Ovid Technologies	Embase	QUALITY OF LIFE (QOL), COPING, AND RESILIENCY IN PATIENTS WITH INFLAMMATORY BOWEL DISEASE DURING THE COVID-19 PANDEMIC.	Gastroenterology. Conference: DDW 2021. Virtual, Online. 160(6 Supplement) (pp S-557), 2021. Date of Publication: May 2021.	Fink M.C. Simons M.L. Taft T.	W.B. Saunders	Conference Abstract	Click here for full text options	Find It at Unimelb
33	#1	Ovid Technologies	Embase	Marijuana and Glaucoma: A Social Media Content Analysis.	Ophthalmology Glaucoma. 4(4) (pp 400-404), 2021. Date of Publication: 01 Jul 2021.	Jia J.S. Mehran N. Purgert R. Zhang Q.E. Lee D. Myers J.S. Kolomeyer N.N.	American Academy of Ophthalmology	Conference Paper	Click here for full text options	Find It at Unimelb
34	#1	Ovid Technologies	Embase	Unsubstantiated health claims for COVID-19 infections are led by cannabidiol: return of snake oil medicine.	Journal of Cannabis Research. 3(1) (no pagination), 2021. Article Number: 49. Date of Publication: December 2021.	Tran A. Sheikhan N.Y. Sheikhan T. Nowak D.A. Witek T.J.	BioMed Central Ltd	Article	Click here for full text options	Find It at Unimelb
35	#1	Ovid Technologies	Embase	Family attitudes about and experiences with medical cannabis in children with cancer or epilepsy: an exploratory qualitative study.	CMAJ open. 9(2) (pp E563-E569), 2021. Date of Publication: 01 Apr 2021.	Gibbard M. Mount D. Rassekh S.R. Siden H.H.	NLM (Medline)	Article	Click here for full text options	Find It at Unimelb
36	#1	Ovid Technologies	Embase	Attitudes towards and use of cannabis in New Zealand patients with inflammatory bowel disease: an exploratory study.	The New Zealand medical journal. 134(1530) (pp 38-47), 2021. Date of Publication: 19 Feb 2021.	Appleton K. Whittaker E. Cohen Z. Rhodes H.M. Dunn C. Murphy S. Gaastra M. Galletly A. Dougherty S. Haren A. Sukumaran N. Aluzaite K. Dockerty J.D. Turner R.M. Schultz M.	NLM (Medline)	Article	Click here for full text options	Find It at Unimelb
37	#1	Ovid Technologies	Embase	The transition of cannabis into the mainstream of Australian healthcare: framings in professional medical publications.	Journal of Cannabis Research. 3(1) (no pagination), 2021. Article Number: 48. Date of Publication: December 2021.	Lewis M. Flood J.	BioMed Central Ltd	Article	Click here for full text options	Find It at Unimelb
38	#1	Ovid Technologies	Embase	The world seems ripe for policy change-But how to achieve it?.	International Journal of Drug Policy. 89 (no pagination), 2021. Article Number: 103188. Date of Publication: March 2021.	Shaw M.	Elsevier B.V.	Article	Click here for full text options	Find It at Unimelb
39	#1	Ovid Technologies	Embase	"Pill Pushers and CBD Oil"-A Thematic Analysis of Social Media Interactions About Pain After Traumatic Brachial Plexus Injury.	Journal of Hand Surgery Global Online. 3(1) (pp 36-40), 2021. Date of Publication: January 2021.	Smolev E.T. Rolf L. Zhu E. Buday S.K. Brody M. Brogan D.M. Dy C.J.	Elsevier Inc.	Article	Click here for full text options	Find It at Unimelb
40	#1	Ovid Technologies	Embase	Treatment of Adolescent e-Cigarette Use: Limitations of Existing Nicotine Use Disorder Treatment and Future Directions for e-Cigarette Use Cessation.	Journal of the American Academy of Child and Adolescent Psychiatry. 60(1) (pp 14-16), 2021. Date of Publication: January 2021.	Adams Z.W. Kwon E. Aalsma M.C. Zapolski T.C.B. Dir A. Hulvershorn L.A.	Elsevier Inc.	Editorial	Click here for full text options	Find It at Unimelb
41	#1	Ovid Technologies	Embase	Topics Analysis of Reddit and Twitter Posts Discussing Inflammatory Bowel Disease and Distress from 2017 to 2019.	Crohn's and Colitis 360. 3(3) (no pagination), 2021. Article Number: otab044. Date of Publication: 01 Jul 2021.	Rohde J.A. Sibley A.L. Noar S.M.	Oxford University Press	Article	Click here for full text options	Find It at Unimelb
42	#1	Ovid Technologies	Embase	Changing Patterns of Substance Use During the Coronavirus Pandemic: Self-Reported Use of Tobacco, Alcohol, Cannabis, and Other Drugs.	Frontiers in Psychiatry. 12 (no pagination), 2021. Article Number: 633551. Date of Publication: 26 May 2021.	Benschop A. van Bakkum F. Noijen J.	Frontiers Media S.A.	Article	Click here for full text options	Find It at Unimelb
43	#1	Ovid Technologies	Embase	Internet Claims on the Health Benefits of Cannabis Use.	Journal of General Internal Medicine. 36(11) (pp 3611-3614), 2021. Date of Publication: November 2021.	Lau N. Gerson M. Korenstein D. Keyhani S.	Springer	Note	Click here for full text options	Find It at Unimelb
44	#1	Ovid Technologies	Embase	Online Peers and Offline Highs: An Examination of Online Peer Groups, Social Media Homophily, and Substance Use.	Journal of Psychoactive Drugs. 53(4) (pp 345-354), 2021. Date of Publication: 2021.	Miller B.L. Lowe C.C. Kaakinen M. Savolainen I. Sirola A. Stogner J. Ellonen N. Oksanen A.	Routledge	Article	Click here for full text options	Find It at Unimelb
45	#1	Ovid Technologies	Embase	Analysis of psoriasis-related posts on Twitter: An abundance of patient-driven advocacy versus a scarcity of dermatologists.	Journal of the American Academy of Dermatology. 85(6) (pp 1579-1581), 2021. Date of Publication: December 2021.	Li W. Le N. Lee D.J. Reuter K.	Elsevier Inc.	Article	Click here for full text options	Find It at Unimelb
46	#1	Ovid Technologies	Embase	Transgender Women's Internet Survey and Testing: Protocol and Key Indicators Report.	Transgender Health. 6(5) (pp 256-266), 2021. Date of Publication: 01 Oct 2021.	Zlotorzynska M. Sanchez T.H. Scheim A.I. Lyons C.E. Maksut J.L. Wiginton J.M. Baral S.D.	Mary Ann Liebert Inc.	Article	Click here for full text options	Find It at Unimelb
47	#1	Ovid Technologies	Embase	Illicit drug prices and quantity discounts: A comparison between a cryptomarket, social media, and police data.	International Journal of Drug Policy. 91 (no pagination), 2021. Article Number: 102969. Date of Publication: May 2021.	Moeller K. Munksgaard R. Demant J.	Elsevier B.V.	Article	Click here for full text options	Find It at Unimelb
48	#1	Ovid Technologies	Embase	Thank you to our Reviewers!.	Epilepsy and Behavior Reports. 15 (no pagination), 2021. Article Number: 100448. Date of Publication: January 2021.	Tatum IV, D.O. W.O.	Elsevier Inc.	Editorial	Click here for full text options	Find It at Unimelb
49	#1	Ovid Technologies	Embase	Feasibility and acceptability of using smartphone-based EMA to assess patterns of prescription opioid and medical cannabis use among individuals with chronic pain.	Internet Interventions. 26 (no pagination), 2021. Article Number: 100460. Date of Publication: December 2021.	Anderson Goodell E.M. Nordeck C. Finan P.H. Vandrey R. Dunn K.E. Thrul J.	Elsevier B.V.	Article	Click here for full text options	Find It at Unimelb
50	#1	Ovid Technologies	Embase	Use of dietary supplements in pediatric liver disease and transplantation.	Journal of Pediatric Gastroenterology and Nutrition. 72(1) (pp E10-E14), 2021. Date of Publication: January 2021.	Korotkaya Y. Conner K. Lau J. Mullin G. Harpavat S. Miloh T. Mogul D.	Lippincott Williams and Wilkins	Article	Click here for full text options	Find It at Unimelb
51	#1	Ovid Technologies	Embase	Predicting changes in substance use following psychedelic experiences: natural language processing of psychedelic session narratives.	American Journal of Drug and Alcohol Abuse. 47(4) (pp 444-454), 2021. Date of Publication: 2021.	Cox D.J. Garcia-Romeu A. Johnson M.W.	Taylor and Francis Ltd.	Article	Click here for full text options	Find It at Unimelb
52	#1	Ovid Technologies	Embase	Covid-19 pandemic impact on substance misuse: A social media listening, mixed method analysis.	Brain Sciences. 11(7) (no pagination), 2021. Article Number: 907. Date of Publication: July 2021.	Arillotta D. Guirguis A. Corkery J.M. Scherbaum N. Schifano F.	MDPI	Article	Click here for full text options	Find It at Unimelb
53	#1	Ovid Technologies	Embase	"When they say weed causes depression, but it's your fav antidepressant": Knowledgeaware attention framework for relationship extraction.	PLoS ONE. 16(3 March) (no pagination), 2021. Article Number: e0248299. Date of Publication: March 2021.	Yadav S. Lokala U. Daniulaityte R. Thirunarayan K. Lamy F. Sheth A.	Public Library of Science	Article	Click here for full text options	Find It at Unimelb
54	#1	Ovid Technologies	Embase	Effectiveness of a Vaping Cessation Text Message Program among Young Adult e-Cigarette Users: A Randomized Clinical Trial.	JAMA Internal Medicine. 181(7) (pp 923-930), 2021. Date of Publication: July 2021.	Graham A.L. Amato M.S. Cha S. Jacobs M.A. Bottcher M.M. Papandonatos G.D.	American Medical Association	Article	Click here for full text options	Find It at Unimelb
55	#1	Ovid Technologies	Embase	Kaleidoscope.	British Journal of Psychiatry. 218(6) (pp 355-356), 2021. Date of Publication: June 2021.	Tracy D.K. Joyce D.W. Albertson D.N. Shergill S.S.	Cambridge University Press	Note	Click here for full text options	Find It at Unimelb
56	#1	Ovid Technologies	Embase	A Systematic Review of Assessments and Interventions for Chronic Pain in Young Children With or at High Risk for Cerebral Palsy.	Journal of Child Neurology. 36(9) (pp 697-710), 2021. Date of Publication: August 2021.	Letzkus L. Fehlings D. Ayala L. Byrne R. Gehred A. Maitre N.L. Noritz G. Rosenberg N.S. Tanner K. Vargus-Adams J. Winter S. Lewandowski D.J. Novak I.	SAGE Publications Inc.	Article	Click here for full text options	Find It at Unimelb
57	#1	Ovid Technologies	Embase	When an obscurity becomes trend: social-media descriptions of tianeptine use and associated atypical drug use.	American Journal of Drug and Alcohol Abuse. 47(4) (pp 455-466), 2021. Date of Publication: 2021.	Smith K.E. Rogers J.M. Strickland J.C. Epstein D.H.	Taylor and Francis Ltd.	Article	Click here for full text options	Find It at Unimelb
58	#1	Ovid Technologies	Embase	Aripiprazole in the treatment of bipolar disorder due to traumatic brain injury: A case description.	Bipolar Disorders. 23(5) (pp 521-523), 2021. Date of Publication: August 2021.	Fernandez Leonor S. Perez de Mendiola Etxezarraga X.	John Wiley and Sons Inc	Article	Click here for full text options	Find It at Unimelb
59	#1	Ovid Technologies	Embase	Knowledge about and attitudes towards medical cannabis among Austrian university students.	Complementary Therapies in Medicine. 58 (no pagination), 2021. Article Number: 102700. Date of Publication: May 2021.	Felnhofer A. Kothgassner O.D. Stoll A. Klier C.	Churchill Livingstone	Article	Click here for full text options	Find It at Unimelb
60	#1	Ovid Technologies	Embase	What are the informational pathways that shape people's use of cannabidiol for medical purposes?.	Journal of Cannabis Research. 3(1) (no pagination), 2021. Article Number: 13. Date of Publication: December 2021.	Zenone M.A. Snyder J. Crooks V.A.	BioMed Central Ltd	Article	Click here for full text options	Find It at Unimelb
61	#1	Ovid Technologies	Embase	The rise of online sports betting, its fallout, and the onset of a new profile in gambling disorder: young people.	Journal of Addictive Diseases. 39(3) (pp 363-372), 2021. Date of Publication: 2021.	Barrera-Algarin E. Vazquez-Fernandez M.J.	Routledge	Article	Click here for full text options	Find It at Unimelb
62	#1	Ovid Technologies	Embase	Mixed methods study of the potential therapeutic benefits from medical cannabis for patients in Florida.	Complementary Therapies in Medicine. 57 (no pagination), 2021. Article Number: 102669. Date of Publication: March 2021.	Luque J.S. Okere A.N. Reyes-Ortiz C.A. Williams P.M.	Churchill Livingstone	Article	Click here for full text options	Find It at Unimelb
63	#1	Ovid Technologies	Embase	Reasons for cannabidiol use: a cross-sectional study of CBD users, focusing on self-perceived stress, anxiety, and sleep problems.	Journal of Cannabis Research. 3(1) (no pagination), 2021. Article Number: 5. Date of Publication: December 2021.	Moltke J. Hindocha C.	BioMed Central Ltd	Article	Click here for full text options	Find It at Unimelb
64	#1	Ovid Technologies	Embase	Identifying self-management support needs for pregnant women with opioid misuse in online health communities: Mixed methods analysis of web posts.	Journal of Medical Internet Research. 23(2) (no pagination), 2021. Article Number: e18296. Date of Publication: February 2021.	Liang O.S. Chen Y. Bennett D.S. Yang C.C.	JMIR Publications Inc.	Article	Click here for full text options	Find It at Unimelb
65	#1	Ovid Technologies	Embase	Understanding cancer survivors' reasons to medicate with cannabis: A qualitative study based on the theory of planned behavior.	Cancer Medicine. 10(1) (pp 396-404), 2021. Date of Publication: January 2021.	McTaggart-Cowan H. Bentley C. Raymakers A. Metcalfe R. Hawley P. Peacock S.	Blackwell Publishing Ltd	Article	Click here for full text options	Find It at Unimelb
66	#1	Ovid Technologies	Embase	COgnitive enhancement and consumption of psychoactive Substances among Youth Students (COSYS): a cross-sectional study in France.	Public Health. 194 (pp 75-78), 2021. Date of Publication: May 2021.	Batisse A. Leger S. Vicaut E. Gerbaud L. Djezzar S.	Elsevier B.V.	Article	Click here for full text options	Find It at Unimelb
67	#1	Ovid Technologies	Embase	Assessments and Interventions for Sleep Disorders in Infants With or at High Risk for Cerebral Palsy: A Systematic Review.	Pediatric Neurology. 118 (pp 57-71), 2021. Date of Publication: May 2021.	Tanner K. Noritz G. Ayala L. Byrne R. Fehlings D. Gehred A. Letzkus L. Novak I. Rosenberg N. Vargus-Adams J. Winter S. Maitre N.L.	Elsevier Inc.	Review	Click here for full text options	Find It at Unimelb
68	#1	Ovid Technologies	Embase	Assessments and Interventions for Spasticity in Infants With or at High Risk for Cerebral Palsy: A Systematic Review.	Pediatric Neurology. 118 (pp 72-90), 2021. Date of Publication: May 2021.	Ayala L. Winter S. Byrne R. Fehlings D. Gehred A. Letzkus L. Noritz G. Paton M.C.B. Pietruszewski L. Rosenberg N. Tanner K. Vargus-Adams J. Novak I. Maitre N.L.	Elsevier Inc.	Review	Click here for full text options	Find It at Unimelb
69	#1	Ovid Technologies	Embase	Facebook groups for alternative treatments for cancer: advertising masquerading as community support.	The Lancet Oncology. 22(1) (pp 25-26), 2021. Date of Publication: January 2021.	Sissung T.M. Figg W.D.	Lancet Publishing Group	Article	Click here for full text options	Find It at Unimelb
70	#1	Ovid Technologies	Embase	News and social media coverage is associated with more downloads and citations of manuscripts that focus on substance use.	Drug and Alcohol Dependence. 218 (no pagination), 2021. Article Number: 108357. Date of Publication: 01 Jan 2021.	Palamar J.J. Strain E.C.	Elsevier Ireland Ltd	Article	Click here for full text options	Find It at Unimelb
71	#1	Ovid Technologies	Embase	Digital public health surveillance: a systematic scoping review.	npj Digital Medicine. 4(1) (no pagination), 2021. Article Number: 41. Date of Publication: December 2021.	Shakeri Hossein Abad Z. Kline A. Sultana M. Noaeen M. Nurmambetova E. Lucini F. Al-Jefri M. Lee J.	Nature Research	Review	Click here for full text options	Find It at Unimelb
72	#1	Ovid Technologies	Embase	Prevalence of health misinformation on social media: Systematic review.	Journal of Medical Internet Research. 23(1) (no pagination), 2021. Article Number: 17187. Date of Publication: January 2021.	Suarez-Lledo V. Alvarez-Galvez J.	JMIR Publications Inc.	Review	Click here for full text options	Find It at Unimelb
73	#1	Ovid Technologies	Embase	A patient perspective of complementary and integrative medicine (CIM) for migraine treatment: a social media survey.	BMC Complementary Medicine and Therapies. 21(1) (no pagination), 2021. Article Number: 58. Date of Publication: December 2021.	Kuruvilla D.E. Mehta A. Ravishankar N. Cowan R.P.	BioMed Central Ltd	Article	Click here for full text options	Find It at Unimelb
74	#1	Ovid Technologies	Embase	Cannabinoids in the management of frontotemporal dementia: A case series.	Neurodegenerative Disease Management. 11(1) (pp 61-64), 2021. Date of Publication: February 2021.	Gopalakrishna G. Srivathsal Y. Kaur G.	Future Medicine Ltd.	Article	Click here for full text options	Find It at Unimelb
75	#1	Ovid Technologies	Embase	Trial by media in celebrity drug cases in India: Just some bad news.	Asian Journal of Psychiatry. 55 (no pagination), 2021. Article Number: 102464. Date of Publication: January 2021.	Bhatia G. Parmar A.	Elsevier B.V.	Letter	Click here for full text options	Find It at Unimelb
76	#1	Ovid Technologies	Embase	Effects of Recreational Marijuana Legalization on College Students: A Longitudinal Study of Attitudes, Intentions, and Use Behaviors.	Journal of Adolescent Health. 68(1) (pp 110-115), 2021. Date of Publication: January 2021.	Barker A.K. Moreno M.A.	Elsevier Inc.	Article	Click here for full text options	Find It at Unimelb
77	#1	Ovid Technologies	Embase	Correlates of continued cannabis use during pregnancy.	Drug and Alcohol Dependence. 227 (no pagination), 2021. Article Number: 108939. Date of Publication: 01 Oct 2021.	Pike C.K. Sofis M.J. Budney A.J.	Elsevier Ireland Ltd	Article	Click here for full text options	Find It at Unimelb
78	#1	Ovid Technologies	Embase	Exploring the use of cannabis as a substitute for prescription drugs in a convenience sample.	Harm Reduction Journal. 18(1) (no pagination), 2021. Article Number: 72. Date of Publication: December 2021.	Kvamme S.L. Pedersen M.M. Romer Thomsen K. Thylstrup B.	BioMed Central Ltd	Article	Click here for full text options	Find It at Unimelb
79	#1	Ovid Technologies	Embase	Twitter Posts About Cannabis Use During Pregnancy and Postpartum:A Content Analysis.	Substance use & misuse. 56(7) (pp 1074-1077), 2021. Date of Publication: 2021.	Pang R.D. Dormanesh A. Hoang Y. Chu M. Allem J.-P.	NLM (Medline)	Article	Click here for full text options	Find It at Unimelb
80	#1	Ovid Technologies	Embase	UK IBD Twin Registry: Concordance and Environmental Risk Factors of Twins with IBD.	Digestive Diseases and Sciences. (no pagination), 2021. Date of Publication: 2021.	Gordon H. Blad W. Trier Moller F. Orchard T. Steel A. Trevelyan G. Ng S. Harbord M.	Springer	Article	Click here for full text options	Find It at Unimelb
81	#1	Ovid Technologies	Embase	Developing an Adaptive Mobile Intervention to Address Risky Substance Use Among Adolescents and Emerging Adults: Usability Study.	JMIR mHealth and uHealth. 9(1) (pp e24424), 2021. Date of Publication: 15 Jan 2021.	Coughlin L.N. Nahum-Shani I. Philyaw-Kotov M.L. Bonar E.E. Rabbi M. Klasnja P. Murphy S. Walton M.A.	NLM (Medline)	Article	Click here for full text options	Find It at Unimelb
82	#1	Ovid Technologies	Embase	The use of cannabinoids for canine medical conditions among Danish dog owners.	Veterinary and Comparative Oncology. Conference: European Society of Veterinary Oncology Congress, ESVONC 2021. Virtual. 19(SUPPL 1) (pp 6), 2021. Date of Publication: September 2021.	Holst P. Arendt M.L.	Blackwell Publishing Ltd	Conference Abstract	Click here for full text options	Find It at Unimelb
83	#1	Ovid Technologies	Embase	From E-Cig to Puff Bar: Otolaryngology and the vaping epidemic.	Otolaryngology - Head and Neck Surgery. Conference: AAO-HNSF 2021 Annual Meeting and OTO Experience. Los Angels, CA United States. 165(1 SUPPL) (pp P16), 2021. Date of Publication: September 2021.	Balakrishnan K. Jackler R.K. Brenner M.J. Collar R.M.	SAGE Publications Inc.	Conference Abstract	Click here for full text options	Find It at Unimelb
84	#1	Ovid Technologies	Embase	How #epilepsy is viewed on social media.	Neurology. Conference: 73rd Annual Meeting of the American Academy of Neurology, AAN 2021. Virtual. 96(15 SUPPL 1) (no pagination), 2021. Date of Publication: May 2021.	Gangloff S. Hanrahan B.	Lippincott Williams and Wilkins	Conference Abstract	Click here for full text options	Find It at Unimelb
85	#1	Ovid Technologies	Embase	Toast-study: treatment and osteoarthritis, what are people saying on twitter.	Annals of the Rheumatic Diseases. Conference: European Congress of Rheumatology, EULAR 2021. Virtual. 80(SUPPL 1) (pp 1427-1428), 2021. Date of Publication: June 2021.	Mouamnia A. Desvages A.	BMJ Publishing Group	Conference Abstract	Click here for full text options	Find It at Unimelb
86	#1	Ovid Technologies	Embase	Cannabidiol (CBD) use among cancer survivors.	Journal of Clinical Oncology. Conference: Annual Meeting of the American Society of Clinical Oncology, ASCO 2021. Online. 39(15 SUPPL) (no pagination), 2021. Date of Publication: 2021.	Bailey-Dorton C.M. Gentile D. Boselli D. Yaguda S. Greiner R.	American Society of Clinical Oncology	Conference Abstract	Click here for full text options	Find It at Unimelb
87	#1	Ovid Technologies	Embase	Experiences of psilohuasca use as reported in online internet forums.	American Journal on Addictions. Conference: 31st Annual Meeting and Scientific Symposium of the American Academy of Addiction Psychiatry, AAAP 2020. San Antonio, TX United States. 30(3) (pp 255-256), 2021. Date of Publication: May 2021.	Yoo H.J. Opler D.J.	Wiley Blackwell	Conference Abstract	Click here for full text options	Find It at Unimelb
88	#1	Ovid Technologies	Embase	PND66 Topic Landscape Analysis of Reddit Social Media Submissions in Insomnia.	Value in Health. Conference: HEOR: Evolving for Tomorrow's Challenges. Virtual, Online. 24(Supplement 1) (pp S171), 2021. Date of Publication: June 2021.	Meng W. Qureshi Z. Khandker R.	Elsevier Ltd	Conference Abstract	Click here for full text options	Find It at Unimelb
89	#1	Ovid Technologies	Embase	Impact of COVID-19 on individual behavior and household exposure related to smoking, vaping and marijuana use among adults with asthma.	American Journal of Respiratory and Critical Care Medicine. Conference: American Thoracic Society International Conference, ATS 2021. Virtual. 203(9) (no pagination), 2021. Date of Publication: May 2021.	Huntington-Moskos L. Nyenhuis S.M. Polivka B.J. Eldeirawi K.	American Thoracic Society	Conference Abstract	Click here for full text options	Find It at Unimelb
90	#1	Ovid Technologies	Embase	Enhanced addiction management using BDORT acudetox ear protocol.	Acupuncture and Electro-Therapeutics Research. Conference: 36th Annual International Symposium on Acupuncture, Electrotherapeutics, and Latest Advancements. Virtual. 46(1) (pp 21), 2021. Date of Publication: 2021.	Duvvi H.	Cognizant Communication Corporation	Conference Abstract	Click here for full text options	Find It at Unimelb
91	#1	Ovid Technologies	Embase	Dietary supplement use and sources of information for use in a population of breast cancer patients.	Global Advances in Health and Medicine. Conference: 2021 Integrative Medicine and Health Symposium. Virtual. 10 (pp 40-41), 2021. Date of Publication: January-December 2021.	Rossi A. Hauer M. Funk J.	SAGE Publications Ltd	Conference Abstract	Click here for full text options	Find It at Unimelb
92	#1	Ovid Technologies	Embase	Social media information about cannabidiol (CBD) products useamong children: Are the messages presented suggesting theyare safe for children?.	Pediatrics. Conference: 2020 AAP National Conference and Exhibition Meeting. Virtual. 147(3) (pp 110-111), 2021. Date of Publication: March 2021.	Khilji O. Leiner M. Pathak I.	American Academy of Pediatrics	Conference Abstract	Click here for full text options	Find It at Unimelb
93	#1	Ovid Technologies	Embase	E-cigarette or vaping use associated lung injury (EVALI)-newcopd of the young?.	Pediatrics. Conference: 2020 AAP National Conference and Exhibition Meeting. Virtual. 147(3) (pp 624-625), 2021. Date of Publication: March 2021.	Lee R. Vokos C. Kaur M. Austin M.	American Academy of Pediatrics	Conference Abstract	Click here for full text options	Find It at Unimelb
94	#1	Ovid Technologies	Embase	A social media analysis about the use and efficacy of alternativechild sleep aids.	Pediatrics. Conference: 2020 AAP National Conference and Exhibition Meeting. Virtual. 147(3) (pp 1-2), 2021. Date of Publication: March 2021.	Williamson A.A. Mindell J. Cicalese O. Varker A. Carson M.	American Academy of Pediatrics	Conference Abstract	Click here for full text options	Find It at Unimelb
95	#1	Ovid Technologies	Embase	Pilot Trial of Dronabinol Adjunctive Treatment of Agitation in Alzheimer's Disease (THC-AD).	American Journal of Geriatric Psychiatry. Conference: 2021 AAGP Annual Meeting. Virtual, Online. 29(4 Supplement) (pp S115-S117), 2021. Date of Publication: April 2021.	Outen J. Rosenberg P. Vandrey R. Amjad H. Burhanullah H. Agronin M. Castaneda R. Isesalaya M. Walsh P. Ash E. Cohen L. Wilkins J. Harper D. Forester B.	Elsevier B.V.	Conference Abstract	Click here for full text options	Find It at Unimelb
96	#1	Ovid Technologies	Embase	Improving Neurosurgery Education Using Social Media Case-Based Discussions: A Pilot Study.	World Neurosurgery: X. 11 (no pagination), 2021. Article Number: 100103. Date of Publication: July 2021.	Newall N. Smith B.G. Burton O. Chari A. Kolias A.G. Hutchinson P.J. Alamri A. Uff C. Adegboyega G. Ali M. Chiuta S. Evans G. Hurley P. Mantle O. Ota C. Perera D. Siig C. Tumpa S.	Elsevier Inc.	Article	Click here for full text options	Find It at Unimelb
97	#1	Ovid Technologies	Embase	During the COVID-19 pandemic, lung specialists of the world implore you: Inhale only clean air.	American Journal of Respiratory and Critical Care Medicine. 202(6) (pp P19-P20), 2020. Date of Publication: 15 Sep 2020.	Santhosh L. Oh A. Alismail A. Breiburg A. Kaminski N. Carlos G. Jamil S. Kathuria H. Eakin M. Sockrider M.	American Thoracic Society	Note	Click here for full text options	Find It at Unimelb
98	#1	Ovid Technologies	Embase	Self-reported Cannabidiol (CBD) Use for Conditions with Proven Therapies.	JAMA Network Open. 3(10) (no pagination), 2020. Article Number: 20977. Date of Publication: October 2020.	Leas E.C. Hendrickson E.M. Nobles A.L. Todd R. Smith D.M. Dredze M. Ayers J.W.	American Medical Association	Article	Click here for full text options	Find It at Unimelb
99	#1	Ovid Technologies	Embase	The Need for Evidence Regarding Cannabidiol.	JAMA Network Open. 3(10) (no pagination), 2020. Article Number: 21067. Date of Publication: October 2020.	Compton W.M. Einstein E.B.	American Medical Association	Note	Click here for full text options	Find It at Unimelb
100	#1	Ovid Technologies	Embase	Unconventional diets and nutritional supplements are more common in dogs with cancer compared to healthy dogs: An online global survey of 345 dog owners.	Veterinary and Comparative Oncology. 18(4) (pp 706-717), 2020. Date of Publication: December 2020.	Bianco A.V. Abood S. Mutsaers A. Woods J.P. Coe J.B. Verbrugghe A.	Blackwell Publishing Ltd	Article	Click here for full text options	Find It at Unimelb
101	#1	Ovid Technologies	Embase	Virtual reality behavioral activation as an intervention for major depressive disorder: Case report.	JMIR Mental Health. 7(11) (no pagination), 2020. Article Number: e24331. Date of Publication: November 2020.	Paul M. Bullock K. Bailenson J.	JMIR Publications Inc.	Article	Click here for full text options	Find It at Unimelb
102	#1	Ovid Technologies	Embase	Self-Reported Alcohol, Tobacco, and Cannabis Use during COVID-19 Lockdown Measures: Results from a Web-Based Survey.	European Addiction Research. 26(6) (pp 309-315), 2020. Date of Publication: November 2020.	Vanderbruggen N. Matthys F. Van Laere S. Zeeuws D. Santermans L. Van Den Ameele S. Crunelle C.L.	S. Karger AG	Review	Click here for full text options	Find It at Unimelb
103	#1	Ovid Technologies	Embase	Cannabis and Impaired Driving.	JAMA - Journal of the American Medical Association. 324(21) (pp 2163-2164), 2020. Date of Publication: 01 Dec 2020.	Cole T.B. Saitz R.	American Medical Association	Editorial	Click here for full text options	Find It at Unimelb
104	#1	Ovid Technologies	Embase	Vaping-induced lung injury in a 21-year-old woman.	BMJ Case Reports. 13(11) (no pagination), 2020. Article Number: 238671. Date of Publication: 30 Nov 2020.	Perrenoud A. Vetos D. Wabwire G.	BMJ Publishing Group	Article	Click here for full text options	Find It at Unimelb
105	#1	Ovid Technologies	Embase	Characterizing Pathways of Non-oral Prescription Stimulant Non-medical Use Among Adults Recruited From Reddit.	Frontiers in Psychiatry. 11 (no pagination), 2020. Article Number: 631792. Date of Publication: 25 Jan 2021.	Vosburg S.K. Robbins R.S. Antshel K.M. Faraone S.V. Green J.L.	Frontiers Media S.A.	Article	Click here for full text options	Find It at Unimelb
106	#1	Ovid Technologies	Embase	Identifying ibd providers knowledge gaps using a prospective web-based survey.	Inflammatory Bowel Diseases. 26(9) (pp 1445-1450), 2020. Date of Publication: 01 Sep 2020.	Malter L. Jain A. Cohen B.L. Gaidos J.K.J. Axisa L. Butterfield L. Rescola B.J. Sarode S. Ehrlich O. Cheifetz A.S.	Oxford University Press	Article	Click here for full text options	Find It at Unimelb
107	#1	Ovid Technologies	Embase	Smartphone-Based Financial Incentives to Promote Smoking Cessation during Pregnancy: A Pilot Study.	Obstetrical and Gynecological Survey. 75(12) (pp 713-714), 2020. Date of Publication: December 2020.	Kurti A.N. Tang K. Bolivar H.A. Evemy C. Medina N. Skelly J. Nighbor T. Higgins S.T.	Lippincott Williams and Wilkins	Note	Click here for full text options	Find It at Unimelb
108	#1	Ovid Technologies	Embase	Use and Perceptions of Opioids versus Marijuana among People Living with HIV.	American journal of health behavior. 44(6) (pp 807-819), 2020. Date of Publication: 01 Nov 2020.	Potts J.M. Getachew B. Vu M. Nehl E. Yeager K.A. Berg C.J.	NLM (Medline)	Article	Click here for full text options	Find It at Unimelb
109	#1	Ovid Technologies	Embase	CBD (Cannabidiol) Product Attitudes, Knowledge, and Use Among Young Adults.	Substance use & misuse. 55(7) (pp 1138-1145), 2020. Date of Publication: 2020.	Wheeler M. Merten J.W. Gordon B.T. Hamadi H.	NLM (Medline)	Article	Click here for full text options	Find It at Unimelb
110	#1	Ovid Technologies	Embase	Multiple Health Risk Behaviors in Young Adult Smokers: Stages of Change and Stability over Time.	Annals of behavioral medicine : a publication of the Society of Behavioral Medicine. 54(2) (pp 75-86), 2020. Date of Publication: 24 Jan 2020.	Ramo D.E. Thrul J. Vogel E.A. Delucchi K. Prochaska J.J.	NLM (Medline)	Article	Click here for full text options	Find It at Unimelb
111	#1	Ovid Technologies	Embase	The 22nd Anniversary of the Cochrane Back and Neck Group.	Spine. 45(19) (pp E1249-E1255), 2020. Date of Publication: 01 Oct 2020.	Furlan A.D. Chou R. Harbin S. Pardo J.P.	NLM (Medline)	Review	Click here for full text options	Find It at Unimelb
112	#1	Ovid Technologies	Embase	Exploring medicinal use of cannabis in a time of policy change in New Zealand.	The New Zealand medical journal. 133(1515) (pp 54-69), 2020. Date of Publication: 22 May 2020.	Rychert M. Wilkins C. Parker K. Graydon-Guy T.	NLM (Medline)	Article	Click here for full text options	Find It at Unimelb
113	#1	Ovid Technologies	Embase	The Medical Marijuana Industry and the Use of "Research as Marketing".	American journal of public health. 110(2) (pp 174-175), 2020. Date of Publication: 01 Feb 2020.	Caputi T.L.	NLM (Medline)	Editorial	Click here for full text options	Find It at Unimelb
114	#1	Ovid Technologies	Embase	Paroxysmal symptoms in neuromyelitis optica spectrum disorder: Results from an online patient survey.	Multiple Sclerosis and Related Disorders. 46 (no pagination), 2020. Article Number: 102578. Date of Publication: November 2020.	Lotan I. Bacon T. Kister I. Levy M.	Elsevier B.V.	Article	Click here for full text options	Find It at Unimelb
115	#1	Ovid Technologies	Embase	Barriers in accessing medical cannabis for children with drug-resistant epilepsy in Canada: A qualitative study.	Epilepsy and Behavior. 111 (no pagination), 2020. Article Number: 107120. Date of Publication: October 2020.	Elliott J. DeJean D. Potter B.K. Coyle D. Clifford T. McCoy B. Wells G.A.	Academic Press Inc. (E-mail: apjcs@harcourt.com)	Article	Click here for full text options	Find It at Unimelb
116	#1	Ovid Technologies	Embase	Social media surveillance for perceived therapeutic effects of cannabidiol (CBD) products.	International Journal of Drug Policy. 77 (no pagination), 2020. Article Number: 102688. Date of Publication: March 2020.	Tran T. Kavuluru R.	Elsevier B.V.	Article	Click here for full text options	Find It at Unimelb
117	#1	Ovid Technologies	Embase	Cannabis and Impaired Driving.	JAMA - Journal of the American Medical Association. 324(21) (pp 2163-2164), 2020. Date of Publication: 01 Dec 2020.	Cole T.B. Saitz R.	American Medical Association	Editorial	Click here for full text options	Find It at Unimelb
118	#1	Ovid Technologies	Embase	Association of Internet Use With the Use of Addictive Substances in the United States.	American Journal of Cardiology. 135 (pp 182-183), 2020. Date of Publication: 15 Nov 2020.	Jain V. Rifai M.A. Sayani S. Kalra A. Bittner V. Petersen L.A. Virani S.S.	Elsevier Inc.	Letter	Click here for full text options	Find It at Unimelb
119	#1	Ovid Technologies	Embase	The Double-Edged Sword of the Dark Web: Its Implications for Medicine and Society.	Journal of General Internal Medicine. 35(11) (pp 3346-3347), 2020. Date of Publication: November 2020.	Akbarialiabad H. Dalfardi B. Bastani B.	Springer	Note	Click here for full text options	Find It at Unimelb
120	#1	Ovid Technologies	Embase	Smouldering ashes: Burning questions after the outbreak of electronic cigarette or vaping-associated lung injury (EVALI).	Postgraduate Medical Journal. 96(1141) (pp 686-692), 2020. Date of Publication: 01 Nov 2020.	Xantus G.Z. Gyarmathy A.V. Johnson C.A.	BMJ Publishing Group	Review	Click here for full text options	Find It at Unimelb
121	#1	Ovid Technologies	Embase	Sex-seeking mobile application use and risk behavior among men who have sex with men in Brazil.	International Journal of STD and AIDS. 31(12) (pp 1161-1168), 2020. Date of Publication: 01 Oct 2020.	Martinez E.Z. Morigi T.Z. Galdino G. McFarland W. Zucoloto M.L.	SAGE Publications Ltd	Article	Click here for full text options	Find It at Unimelb
122	#1	Ovid Technologies	Embase	Motivations and expectations for using cannabis products to treat pain in humans and dogs: a mixed methods study.	Journal of Cannabis Research. 2(1) (no pagination), 2020. Article Number: 36. Date of Publication: 01 Dec 2020.	Wallace J.E. Kogan L.R. Carr E.C.J. Hellyer P.W.	BioMed Central Ltd	Article	Click here for full text options	Find It at Unimelb
123	#1	Ovid Technologies	Embase	New psychoactive substances in Eurasia: a qualitative study of people who use drugs and harm reduction services in six countries.	Harm Reduction Journal. 17(1) (no pagination), 2020. Article Number: 94. Date of Publication: December 2020.	Kurcevic E. Lines R.	BioMed Central Ltd	Article	Click here for full text options	Find It at Unimelb
124	#1	Ovid Technologies	Embase	Media representation of chronic pain in aotearoa New Zealand- A content analysis of news media.	New Zealand Medical Journal. 133(1508) (pp 92-110), 2020. Date of Publication: 17 Jan 2020.	Devan H. Young J. Avery C. Elder L. Khasyanova Y. Manning D. Scrimgeour M. Grainger R.	New Zealand Medical Association	Article	Click here for full text options	Find It at Unimelb
125	#1	Ovid Technologies	Embase	Cannabidiol (CBD) oil: Rehashing the research, roles and regulations in Australia.	Australian Journal of Herbal and Naturopathic Medicine. 32(2) (pp 54-60), 2020. Date of Publication: June 2020.	Sinclair J. Adams C. Thurgood G.-R. Davidson M. Armour M. Sarris J.	Naturopaths and Herbalists Association of Australia	Article	Click here for full text options	Find It at Unimelb
126	#1	Ovid Technologies	Embase	Cannabidiol for cannabis use disorder: too high hopes? - Authors' reply.	The Lancet Psychiatry. 7(10) (pp 840), 2020. Date of Publication: October 2020.	Freeman T.P. Hindocha C. Baio G. Curran H.V.	Elsevier Ltd	Letter	Click here for full text options	Find It at Unimelb
127	#1	Ovid Technologies	Embase	Factors associated with readiness to quit smoking among young adults enrolled in a Facebook-based tobacco and alcohol intervention study.	Addictive Behaviors. 111 (no pagination), 2020. Article Number: 106524. Date of Publication: December 2020.	Maier L.J. Ramo D.E. Kaur M. Meacham M.C. Satre D.D.	Elsevier Ltd	Article	Click here for full text options	Find It at Unimelb
128	#1	Ovid Technologies	Embase	Authorizing medical cannabis for children.	Paediatrics and Child Health (Canada). 25(Supplement 1) (pp S14-S15), 2020. Date of Publication: 15 Jun 2020.	Rieder M.	Oxford University Press	Note	Click here for full text options	Find It at Unimelb
129	#1	Ovid Technologies	Embase	Digital advertising to children.	Pediatrics. 146(1) (no pagination), 2020. Article Number: e20201681. Date of Publication: July 2020.	Chassiakos Y.R. Navsaria D. Ameenuddin N. Boyd R. Selkie E. Radesky J. Patrick M. Friedman J. Evans Y. Tomopoulos S. Bhargava H. Hutchinson J. Bracho-Sanchez E.	American Academy of Pediatrics (141 Northwest Point Blvd, P.O. Box 927, Elk Grove Village IL 60007-1098, United States)	Article	Click here for full text options	Find It at Unimelb
130	#1	Ovid Technologies	Embase	Sharing the pain: An observational analysis of Twitter and pain in Ireland.	Regional Anesthesia and Pain Medicine. 45(8) (pp 597-602), 2020. Date of Publication: 01 Aug 2020.	Mullins C.F. Ffrench-O'Carroll R. Lane J. O'Connor T.	BMJ Publishing Group (E-mail: subscriptions@bmjgroup.com)	Article	Click here for full text options	Find It at Unimelb
131	#1	Ovid Technologies	Embase	Characterizing #backwoods on instagram: "the number one selling all natural cigar".	International Journal of Environmental Research and Public Health. 17(12) (pp 1-8), 2020. Article Number: 4584. Date of Publication: June 2020.	Smiley S.L. Kim S. Mourali A. Allem J.-P. Unger J.B. Cruz T.B.	MDPI AG (Postfach, Basel CH-4005, Switzerland. E-mail: rasetti@mdpi.com)	Article	Click here for full text options	Find It at Unimelb
132	#1	Ovid Technologies	Embase	Correlates of Cannabis Use Disorders among urban women of color: childhood abuse, relationship with spouse/partner, and media exposure.	Journal of Substance Use. (pp 1-6), 2020. Date of Publication: 2020.	Lee J.Y. Pahl K. Kim W.	Taylor and Francis Ltd	Article	Click here for full text options	Find It at Unimelb
133	#1	Ovid Technologies	Embase	Hidradenitis suppurativa on Facebook: thematic and content analyses of patient support group.	Archives of Dermatological Research. 312(6) (pp 421-426), 2020. Date of Publication: 01 Aug 2020.	Fisher S. Jehassi A. Ziv M.	Springer	Article	Click here for full text options	Find It at Unimelb
134	#1	Ovid Technologies	Embase	Microdosing psychedelics: Demographics, practices, and psychiatric comorbidities.	Journal of Psychopharmacology. 34(6) (pp 612-622), 2020. Date of Publication: 01 Jun 2020.	Rosenbaum D. Weissman C. Anderson T. Petranker R. Dinh-Williams L.-A. Hui K. Hapke E.	SAGE Publications Ltd (E-mail: info@sagepub.co.uk)	Article	Click here for full text options	Find It at Unimelb
135	#1	Ovid Technologies	Embase	Use of GoFundMe to crowdfund complementary and alternative medicine treatments for cancer.	Journal of Cancer Research and Clinical Oncology. 146(7) (pp 1857-1865), 2020. Date of Publication: 01 Jul 2020.	Song S. Cohen A.J. Lui H. Mmonu N.A. Brody H. Patino G. Liaw A. Butler C. Fergus K.B. Mena J. Lee A. Weiser J. Johnson K. Breyer B.N.	Springer	Article	Click here for full text options	Find It at Unimelb
136	#1	Ovid Technologies	Embase	Media outreach: Amplifying our voice to protect animals.	Journal of the American Veterinary Medical Association. 256(7) (no pagination), 2020. Date of Publication: 01 Apr 2020.	Howe J.A.	American Veterinary Medical Association (E-mail: avmainfo@avma.org)	Editorial	Click here for full text options	Find It at Unimelb
137	#1	Ovid Technologies	Embase	A cross-sectional study of YouTube videos as a source of patient information about topical psoriasis therapies.	Journal of Dermatological Treatment. 31(4) (pp 366-369), 2020. Date of Publication: 18 May 2020.	Pithadia D.J. Reynolds K.A. Lee E.B. Wu J.J.	Taylor and Francis Ltd	Article	Click here for full text options	Find It at Unimelb
138	#1	Ovid Technologies	Embase	Prevalence and distribution pattern of mood swings in Thai adolescents: A school-based survey in the central region of Thailand.	BMC Psychiatry. 20(1) (no pagination), 2020. Article Number: 191. Date of Publication: 29 Apr 2020.	Angsukiattitavorn S. Seeherunwong A. Panitrat R. Tipayamongkholgul M.	BioMed Central Ltd. (E-mail: info@biomedcentral.com)	Article	Click here for full text options	Find It at Unimelb
139	#1	Ovid Technologies	Embase	Attitudes about cannabis mediate the relationship between cannabis knowledge and use in active adult athletes.	Journal of Cannabis Research. 2(1) (no pagination), 2020. Article Number: 18. Date of Publication: 18 May 2020.	Zeiger J.S. Silvers W.S. Fleegler E.M. Zeiger R.S.	BioMed Central Ltd. (E-mail: info@biomedcentral.com)	Article	Click here for full text options	Find It at Unimelb
140	#1	Ovid Technologies	Embase	Updates in child and adolescent mental health.	International Review of Psychiatry. 32(3) (pp 187-188), 2020. Date of Publication: 02 Apr 2020.	Miller L.	Taylor and Francis Ltd	Editorial	Click here for full text options	Find It at Unimelb
141	#1	Ovid Technologies	Embase	The use of cannabis for Hyperemesis Gravidarum (HG).	Journal of Cannabis Research. 2(1) (no pagination), 2020. Article Number: 4. Date of Publication: 30 Jan 2020.	Koren G. Cohen R.	BioMed Central Ltd. (E-mail: info@biomedcentral.com)	Article	Click here for full text options	Find It at Unimelb
142	#1	Ovid Technologies	Embase	Fighting the teen vaping epidemic: With rates of adolescent vaping on the rise, experts caution that new federal rules targeting e-cigarettes may not be strong enough.	Cancer. 126(6) (pp 1147-1148), 2020. Date of Publication: 15 Mar 2020.	Printz C.	John Wiley and Sons Inc. (P.O.Box 18667, Newark NJ 07191-8667, United States)	Note	Click here for full text options	Find It at Unimelb
143	#1	Ovid Technologies	Embase	Impact of the UK Psychoactive Substances Act on awareness, use, experiences and knowledge of potential associated health risks of novel psychoactive substances.	British Journal of Clinical Pharmacology. 86(3) (pp 505-516), 2020. Date of Publication: 01 Mar 2020.	Deligianni E. Daniel O.J. Corkery J.M. Schifano F. Lione L.A.	Blackwell Publishing Ltd	Article	Click here for full text options	Find It at Unimelb
144	#1	Ovid Technologies	Embase	Cannabis Use, a Self-Management Strategy Among Australian Women With Endometriosis: Results From a National Online Survey.	Journal of Obstetrics and Gynaecology Canada. 42(3) (pp 256-261), 2020. Date of Publication: March 2020.	Sinclair J. Smith C.A. Abbott J. Chalmers K.J. Pate D.W. Armour M.	Elsevier Inc	Article	Click here for full text options	Find It at Unimelb
145	#1	Ovid Technologies	Embase	Does cannabidiol reduce severe behavioural problems in children with intellectual disability? Study protocol for a pilot single-site phase I/II randomised placebo controlled trial.	BMJ Open. 10(3) (no pagination), 2020. Article Number: e034362. Date of Publication: 08 Mar 2020.	Efron D. Taylor K. Payne J.M. Freeman J.L. Cranswick N. Mulraney M. Prakash C. Lee K.J. Williams K.	BMJ Publishing Group (E-mail: subscriptions@bmjgroup.com)	Article	Click here for full text options	Find It at Unimelb
146	#1	Ovid Technologies	Embase	Sexually transmitted infection diagnoses, sexualised drug use and associations with pre-exposure prophylaxis use among men who have sex with men in the UK.	International Journal of STD and AIDS. 31(3) (pp 254-263), 2020. Date of Publication: 01 Mar 2020.	Hibbert M.P. Brett C.E. Porcellato L.A. Hope V.D.	SAGE Publications Ltd (E-mail: info@sagepub.co.uk)	Article	Click here for full text options	Find It at Unimelb
147	#1	Ovid Technologies	Embase	Cannabis advertising, promotion and branding: Differences in consumer exposure between 'legal' and 'illegal' markets in Canada and the US.	Preventive Medicine. 133 (no pagination), 2020. Article Number: 106013. Date of Publication: April 2020.	Rup J. Goodman S. Hammond D.	Academic Press Inc. (E-mail: apjcs@harcourt.com)	Article	Click here for full text options	Find It at Unimelb
148	#1	Ovid Technologies	Embase	Respiratory depression following an accidental overdose of a CBD-labeled product: A pediatric case report.	Journal of the American Pharmacists Association. 60(1) (pp 248-252), 2020. Date of Publication: January - February 2020.	Herbst J. Musgrave G.	Elsevier B.V.	Article	Click here for full text options	Find It at Unimelb
149	#1	Ovid Technologies	Embase	Arkansas community's attitudes toward the regulation of medical cannabis and the pharmacist's involvement in Arkansas medical cannabis.	Journal of the American Pharmacists Association. 60(1) (pp 235-243), 2020. Date of Publication: January - February 2020.	Gladden M.E. Hung D. Bhandari N.R. Franks A.M. Russell L. White L. Fantegrossi W.E. Payakachat N.	Elsevier B.V.	Conference Paper	Click here for full text options	Find It at Unimelb
150	#1	Ovid Technologies	Embase	Sources of Information and Beliefs About the Health Effects of Marijuana.	Journal of General Internal Medicine. 35(1) (pp 153-159), 2020. Date of Publication: 01 Jan 2020.	Ishida J.H. Zhang A.J. Steigerwald S. Cohen B.E. Vali M. Keyhani S.	Springer	Article	Click here for full text options	Find It at Unimelb
151	#1	Ovid Technologies	Embase	Herbal medicinal products for inflammatory bowel disease: A focus on those assessed in double-blind randomised controlled trials.	Phytotherapy Research. 34(1) (pp 77-93), 2020. Date of Publication: 01 Jan 2020.	Holleran G. Scaldaferri F. Gasbarrini A. Curro D.	John Wiley and Sons Ltd (Southern Gate, Chichester, West Sussex PO19 8SQ, United Kingdom. E-mail: vgorayska@wiley.com)	Review	Click here for full text options	Find It at Unimelb
152	#1	Ovid Technologies	Embase	Cannabidiol (CBD) Consumption and Perceived Impact on Extrahepatic Symptoms in Patients with Autoimmune Hepatitis.	Digestive Diseases and Sciences. 65(1) (pp 322-328), 2020. Date of Publication: 01 Jan 2020.	Mathur K. Vuppalanchi V. Gelow K. Vuppalanchi R. Lammert C.	Springer	Article	Click here for full text options	Find It at Unimelb
153	#1	Ovid Technologies	Embase	Epidemiological challenges to measuring prenatal cannabis use and its potential harms.	BJOG: An International Journal of Obstetrics and Gynaecology. 127(1) (pp 17), 2020. Date of Publication: 01 Jan 2020.	Corsi D.J.	Blackwell Publishing Ltd	Note	Click here for full text options	Find It at Unimelb
154	#1	Ovid Technologies	Embase	Intersection of the Web-Based Vaping Narrative with COVID-19: Topic Modeling Study.	Journal of Medical Internet Research. 22(10) (no pagination), 2020. Article Number: e21743. Date of Publication: October 2020.	Janmohamed K. Soale A.-N. Forastiere L. Tang W. Sha Y. Demant J. Airoldi E. Kumar N.	JMIR Publications Inc.	Article	Click here for full text options	Find It at Unimelb
155	#1	Ovid Technologies	Embase	Cannabis Surveillance With Twitter Data: Emerging Topics and Social Bots.	American journal of public health. 110(3) (pp 357-362), 2020. Date of Publication: 01 Mar 2020.	Allem J.-P. Escobedo P. Dharmapuri L.	NLM (Medline)	Article	Click here for full text options	Find It at Unimelb
156	#1	Ovid Technologies	Embase	Internet claims on the health benefits of cannabis use.	Journal of General Internal Medicine. Conference: Annual Meeting of the Society of General Internal Medicine, SGIM 2020. Birmingham, AL United States. 35(SUPPL 1) (pp S183), 2020. Date of Publication: July 2020.	Lau N. Gerson M. Korenstein D.R. Keyhani S.	Springer New York LLC	Conference Abstract	Click here for full text options	Find It at Unimelb
157	#1	Ovid Technologies	Embase	Pain in the Time of Corona: Impact of COVID 19 Outbreak on Fibromyalgia Patients.	Arthritis and Rheumatology. Conference: American College of Rheumatology Convergence, ACR 2020. Virtual. 72(SUPPL 10) (pp 69-70), 2020. Date of Publication: October 2020.	Aloush V. Gurfinkel A. Shachar N. Ablin J. Elkana O.	John Wiley and Sons Inc.	Conference Abstract	Click here for full text options	Find It at Unimelb
158	#1	Ovid Technologies	Embase	Use of social media and web-based support to provide continuity of care during a pandemic for Australian Neuroendocrine Cancer patients.	Asia-Pacific Journal of Clinical Oncology. Conference: 47th Annual Scientific Meeting, Quality and Safety, Implementation Science, Cardio-Oncology. Virtual. 16(SUPPL 8) (pp 185), 2020. Date of Publication: November 2020.	Leyden S. Cummins M. Wakelin K.	Blackwell Publishing Ltd	Conference Abstract	Click here for full text options	Find It at Unimelb
159	#1	Ovid Technologies	Embase	Do You Juul? Vaping and related emerging public health threats in otolaryngology.	Otolaryngology - Head and Neck Surgery. Conference: Annual Meeting of the American Academy of Otolaryngology-Head and Neck Surgery Foundation 2020. Virtual. 163(1 SUPPL) (pp P37), 2020. Date of Publication: September 2020.	Balakrishnan K. Jackler R.K. Brenner M.J. Collar R.M.	SAGE Publications Inc.	Conference Abstract	Click here for full text options	Find It at Unimelb
160	#1	Ovid Technologies	Embase	Survey of attitudes toward medical cannabis use among older adults.	Global Advances in Health and Medicine. Conference: International Congress on Integrative Medicine and Health, ICIMH 2020. Cleveland, OH United States. 9 (pp 160-161), 2020. Date of Publication: 2020.	Oliveto A. Addicott M. Mancino M. Fischer-Laycock I. Mendiratta P.	SAGE Publications Ltd	Conference Abstract	Click here for full text options	Find It at Unimelb
161	#1	Ovid Technologies	Embase	Collecting non clinical data to address disparities in cancer prevention: Lessons from the field.	Cancer Epidemiology Biomarkers and Prevention. Conference: 12th AACR Conference on the Science of Cancer Health Disparities in Racial/Ethnic Minorities and the Medically Underserved. San Francisco, CA United States. 29(6 SUPPL 2) (no pagination), 2020. Date of Publication: June 2020.	Padamsee T.J.	American Association for Cancer Research Inc.	Conference Abstract	Click here for full text options	Find It at Unimelb
162	#1	Ovid Technologies	Embase	Collecting nonclinical data to address disparities in cancer prevention: Lessons from the field.	Cancer Epidemiology Biomarkers and Prevention. Conference: 12th AACR Conference on the Science of Cancer Health Disparities in Racial/Ethnic Minorities and the Medically Underserved. San Francisco, CA United States. 29(6 SUPPL 2) (no pagination), 2020. Date of Publication: June 2020.	Padamsee T.J.	American Association for Cancer Research Inc.	Conference Abstract	Click here for full text options	Find It at Unimelb
163	#1	Ovid Technologies	Embase	269 E-Cigarette Use, Attitudes, and Perceptions among Emergency Department Patients.	Annals of Emergency Medicine. Conference: American College of Emergency Physicians 2020 Research Forum. Virtual, Online. 76(4 Supplement) (pp S103), 2020. Date of Publication: October 2020.	Quenzer F.C. Brennan J. Alfaraj D. Bahlawan N. Yadav V. Coyne C.J.	Mosby Inc.	Conference Abstract	Click here for full text options	Find It at Unimelb
164	#1	Ovid Technologies	Embase	Difficult brain death examination after undetermined toxic ingestion.	Neurology. Conference: 72nd Annual Meeting of the American Academy of Neurology, AAN 2020. Toronto, ON Canada. 94(15 Supplement) (no pagination), 2020. Date of Publication: 2020.	Cross D. Kim N.	Lippincott Williams and Wilkins	Conference Abstract	Click here for full text options	Find It at Unimelb
165	#1	Ovid Technologies	Embase	Cannabis Use by Cancer Patients: A Thematic Analysis of Patient-Initiated Cancer Blog Posts.	Journal of Medical Imaging and Radiation Sciences. Conference: RTi3 2020. Toronto Canada. 51(3 Supplement) (pp S17), 2020. Date of Publication: September 2020.	Aubrey R. Chun H. Feuz C. Rosewall T.	Elsevier Inc.	Conference Abstract	Click here for full text options	Find It at Unimelb
166	#1	Ovid Technologies	Embase	Observations on the landscape of migraine social media: A twitter longitudinal infodemiology study.	Headache. Conference: 62nd Annual Scientific Meeting American Headache Society. San Diego, CA United States. 60(Supplement 1) (pp 77), 2020. Date of Publication: June 2020.	Zhang P.	Blackwell Publishing Inc.	Conference Abstract	Click here for full text options	Find It at Unimelb
167	#1	Ovid Technologies	Embase	PAIN TREATMENT EFFICACY IN PATIENTS WITH FUNCTIONAL AND MOTILITY DISORDERS.	Gastroenterology. Conference: Digestive Disease Week (DDW) 2020. Chicago United States. 158(6 Supplement 1) (pp S-881), 2020. Date of Publication: May 2020.	Aivaliotis V.I. Nguyen L.A.B. Clarke J.O. Zikos T.	W.B. Saunders	Conference Abstract	Click here for full text options	Find It at Unimelb
168	#1	Ovid Technologies	Embase	Geographic Differences in Cannabis Conversations on Twitter: Infodemiology Study.	JMIR public health and surveillance. 6(4) (pp e18540), 2020. Date of Publication: 05 Oct 2020.	van Draanen J. Tao H. Gupta S. Liu S.	NLM (Medline)	Article	Click here for full text options	Find It at Unimelb
169	#1	Ovid Technologies	Embase	UNMET NEED OF INFLAMMATORY BOWEL DISEASE IN CANADA: RESULTS OF A PATIENT SURVEY.	Gastroenterology. Conference: Digestive Disease Week, DDW 2019. San Diego United States. 156(6 S1) (pp S-441), 2019. Date of Publication: 2019.	Gray J.R. Attara G. Aumais G. Panaccione R. Marshall J.K.	W.B. Saunders	Conference Abstract	Click here for full text options	Find It at Unimelb
170	#1	Ovid Technologies	Embase	USE OF CANNABIDIOL (CBD OIL) IN AUTOIMMUNE HEPATITIS - WHAT ARE THE PATIENTS DOING?.	Gastroenterology. Conference: Digestive Disease Week, DDW 2019. San Diego United States. 156(6 Supplement 1) (pp S-1355), 2019. Date of Publication: May 2019.	Mathur K. Vuppalanchi V. Vuppalanchi R. Lammert C.	W.B. Saunders	Conference Abstract	Click here for full text options	Find It at Unimelb
171	#1	Ovid Technologies	Embase	The Israeli perspective-what we've learned over the last 2 decades.	Clinical and Experimental Rheumatology. Conference: International Congress on Controversies in Fibromyalgia. Vienna Austria. 37(1 Supplement 116) (pp S123), 2019. Date of Publication: 2019.	Gur S.	Clinical and Experimental Rheumatology S.A.S.	Conference Abstract	Click here for full text options	Find It at Unimelb
172	#1	Ovid Technologies	Embase	Cannabis-based products for medicinal use: Exploring the views and experiences of people with fibromyalgia.	Annals of the Rheumatic Diseases. Conference: Annual European Congress of Rheumatology, EULAR 2019. Madrid Spain. 78(Supplement 2) (pp 2177), 2019. Date of Publication: June 2019.	Stones S. Quinn D.	BMJ Publishing Group	Conference Abstract	Click here for full text options	Find It at Unimelb
173	#1	Ovid Technologies	Embase	Making "Weedish Fish": An Exploratory Analysis of Cannabis Recipes on Pinterest.	Substance use & misuse. 54(13) (pp 2191-2197), 2019. Date of Publication: 2019.	Laestadius L.I. Guidry J.P.D. Greskoviak R. Adams J.	NLM (Medline)	Article	Click here for full text options	Find It at Unimelb
174	#1	Ovid Technologies	Embase	The prevalence of substance use in anaesthesia practitioners in south africa.	Southern African Journal of Anaesthesia and Analgesia. 25(6) (pp 14-20), 2019. Date of Publication: 2019.	van der Westhuizen J. Roodt F. Nejthardt M. Esterhuizen T. Flint M. van Straaten D. Magni P.	Medpharm Publications	Article	Click here for full text options	Find It at Unimelb
175	#1	Ovid Technologies	Embase	Using Twitter to Understand the Human Bowel Disease Community: Exploratory Analysis of Key Topics.	Journal of medical Internet research. 21(8) (pp e12610), 2019. Date of Publication: 15 Aug 2019.	Perez-Perez M. Perez-Rodriguez G. Fdez-Riverola F. Lourenco A.	NLM (Medline)	Article	Click here for full text options	Find It at Unimelb
176	#1	Ovid Technologies	Embase	Cannabis use in active athletes: Behaviors related to subjective effects.	PLoS ONE. 14(6) (no pagination), 2019. Article Number: e0218998. Date of Publication: 01 Jun 2019.	Zeiger J.S. Silvers W.S. Fleegler E.M. Zeiger R.S.	Public Library of Science (E-mail: plos@plos.org)	Article	Click here for full text options	Find It at Unimelb
177	#1	Ovid Technologies	Embase	Age related differences in cannabis use and subjective effects in a large population-based survey of adult athletes.	Journal of Cannabis Research. 1(1) (no pagination), 2019. Article Number: 7. Date of Publication: 29 Jul 2019.	Zeiger J.S. Silvers W.S. Fleegler E.M. Zeiger R.S.	BioMed Central Ltd. (E-mail: info@biomedcentral.com)	Article	Click here for full text options	Find It at Unimelb
178	#1	Ovid Technologies	Embase	Keeping up with the times: how national public health and governmental organizations communicate about cannabis on Twitter.	Substance abuse treatment, prevention, and policy. 14(1) (pp 38), 2019. Date of Publication: 12 Sep 2019.	van Draanen J. Krishna T. Tsang C. Liu S.	NLM (Medline)	Article	Click here for full text options	Find It at Unimelb
179	#1	Ovid Technologies	Embase	Recent Advances in Using Natural Language Processing to Address Public Health Research Questions Using Social Media and ConsumerGenerated Data.	Yearbook of medical informatics. 28(1) (pp 208-217), 2019. Date of Publication: 01 Aug 2019.	Conway M. Hu M. Chapman W.W.	NLM (Medline)	Article	Click here for full text options	Find It at Unimelb
180	#1	Ovid Technologies	Embase	Nursing Organizations' Health Policy Content on Facebook and Twitter Preceding the 2016 United States Presidential Election.	Journal of advanced nursing. 75(1) (pp 119-128), 2019. Date of Publication: 01 Jan 2019.	Waddell A.	NLM (Medline)	Article	Click here for full text options	Find It at Unimelb
181	#1	Ovid Technologies	Embase	The increasing use of social media for medical information: Should healthcare providers be concerned?.	Annals of the American Thoracic Society. 16(5) (pp 544-546), 2019. Date of Publication: 01 May 2019.	Mageto Y.	American Thoracic Society (E-mail: malexander@thoracic.org)	Editorial	Click here for full text options	Find It at Unimelb
182	#1	Ovid Technologies	Embase	Acute Mental Health Symptoms in Adolescent Marijuana Users.	JAMA Pediatrics. 173(2) (pp 185-186), 2019. Date of Publication: February 2019.	Levy S. Weitzman E.R.	American Medical Association (E-mail: smcleod@itsa.ucsf.edu)	Letter	Click here for full text options	Find It at Unimelb
183	#1	Ovid Technologies	Embase	Engagement with medical cannabis information from online and mass media sources: Is it related to medical cannabis attitudes and support for legalization?.	International Journal of Drug Policy. 73 (pp 219-227), 2019. Date of Publication: November 2019.	Lewis N. Sznitman S.R.	Elsevier B.V.	Article	Click here for full text options	Find It at Unimelb
184	#1	Ovid Technologies	Embase	An exploratory study on the prevention of drug abuse among the adolescent students.	Journal of Substance Use. 24(6) (pp 677-680), 2019. Date of Publication: 02 Nov 2019.	Johnson E.J. Mendoza S.	Taylor and Francis Ltd	Article	Click here for full text options	Find It at Unimelb
185	#1	Ovid Technologies	Embase	With Neuroimaging, Large NIH Study Could Shine a Light on the Adolescent Brain.	JAMA - Journal of the American Medical Association. 322(9) (pp 802-804), 2019. Date of Publication: 03 Sep 2019.	Abbasi J.	American Medical Association (E-mail: smcleod@itsa.ucsf.edu)	Note	Click here for full text options	Find It at Unimelb
186	#1	Ovid Technologies	Embase	Cannabidiol: A Review of Clinical Efficacy and Safety in Epilepsy.	Pediatric Neurology. 96 (pp 24-29), 2019. Date of Publication: July 2019.	Samanta D.	Elsevier Inc. (E-mail: usjcs@elsevier.com)	Review	Click here for full text options	Find It at Unimelb
187	#1	Ovid Technologies	Embase	Self-management strategies amongst Australian women with endometriosis: A national online survey.	BMC Complementary and Alternative Medicine. 19(1) (no pagination), 2019. Article Number: 17. Date of Publication: 15 Jan 2019.	Armour M. Sinclair J. Chalmers K.J. Smith C.A.	BioMed Central Ltd. (E-mail: info@biomedcentral.com)	Review	Click here for full text options	Find It at Unimelb
188	#1	Ovid Technologies	Embase	Cannabis use among individuals living with fibromyalgia.	Quality of Life Research. Conference: 26th Annual Conference of the International Society for Quality of Life Research. San Diego, CA United States. 28(SUPPL 1) (pp S129-S130), 2019. Date of Publication: 2019.	Payakachat N. Achraya M. Nagel C.	Springer International Publishing	Conference Abstract	Click here for full text options	Find It at Unimelb
189	#1	Ovid Technologies	Embase	Cannabis use patterns for sleep disorders in Australia: A subanalysis of an online cross-sectional survey.	Journal of Sleep Research. Conference: 31st ASM of Australasian Sleep Association and Australasian Sleep Technologists Association, Sleep DownUnder 2019. Sydney, NSW Australia. 28(SUPPL 1) (no pagination), 2019. Date of Publication: October 2019.	Suraev A. Hoyos C. Mills L. McGregor I. Bravo M. Arkell T. Benson M. Lintzeris N.	Blackwell Publishing Ltd	Conference Abstract	Click here for full text options	Find It at Unimelb
190	#1	Ovid Technologies	Embase	Use and perceived benefit of complementary and alternative therapies for multiple sclerosis in the Western United States: A 17-year update.	Multiple Sclerosis Journal. Conference: 35th Congress of the European Committee for Treatment and Research in Multiple Sclerosis, ECTRIMS 2019. Stockholm Sweden. 25(Supplement 2) (pp 795), 2019. Date of Publication: September 2019.	Silbermann E. Orban A. Senders A. Wooliscroft L. Rice J. Cameron M. Waslo C. Yadav V. Spain R.	SAGE Publications Ltd	Conference Abstract	Click here for full text options	Find It at Unimelb
191	#1	Ovid Technologies	Embase	Glioblastoma and facebook: An analysis of perceived etiologies and treatments.	Neuro-Oncology. Conference: 24th Annual Scientific Meeting and Education Day of the Society for Neuro-Oncology. Phoenix, AZ United States. 21(Supplement 6) (pp vi135), 2019. Date of Publication: November 2019.	Reddy N.K. Blondin N.	Oxford University Press	Conference Abstract	Click here for full text options	Find It at Unimelb
192	#1	Ovid Technologies	Embase	13.3 INTERVENTION DEVELOPMENT AND DESIGN: DETERMINING ELEMENTS OF MOBILE HEALTH INTERVENTION TO PROMOTE CANNABIS CESSATION AMONG ADOLESCENTS WITH CANNABIS USE DISORDERS.	Journal of the American Academy of Child and Adolescent Psychiatry. Conference: 66th Annual Meeting of the American Academy of Child & Adolescent Psychiatry. Chicago United States. 58(10 Supplement) (pp S318), 2019. Date of Publication: October 2019.	Bagot K.	Elsevier Inc.	Conference Abstract	Click here for full text options	Find It at Unimelb
193	#1	Ovid Technologies	Embase	293 A Novel Approach to Patient Education: Emergency Physicians in the Classroom.	Annals of Emergency Medicine. Conference: 2019 ACEP Research Forum. Denver United States. 74(4 Supplement) (pp S116), 2019. Date of Publication: October 2019.	Johnson L. Hultgren A. Su M.K. Goldfrank L.R. Laskowski L.K.	Mosby Inc.	Conference Abstract	Click here for full text options	Find It at Unimelb
194	#1	Ovid Technologies	Embase	Infertility in the digital age: an opportunity for REI physicians to combat the spread of misinformation and fill support gaps in infertility care online.	Fertility and Sterility. Conference: 75th Scientific Congress of the American Society for Reproductive Medicine. Philadelphia United States. 112(3 Supplement) (pp e52), 2019. Date of Publication: September 2019.	Jacobs E.A. Ryan G.L.	Elsevier Inc.	Conference Abstract	Click here for full text options	Find It at Unimelb
195	#1	Ovid Technologies	Embase	Real-world data (RWD) and patients reported outcomes (PRO) in breast cancer (BC): Physical, emotional side effects (S/E), financial toxicity (FT), and complementary usage (CM) relations.	Journal of Clinical Oncology. Conference: 2019 Annual Meeting of the American Society of Clinical Oncology, ASCO 2019. Chicago, IL United States. 37(Supplement 15) (no pagination), 2019. Date of Publication: May 2019.	Vorobiof D.A. Malki E. Deutsch I. Hasid L.	American Society of Clinical Oncology	Conference Abstract	Click here for full text options	Find It at Unimelb
196	#1	Ovid Technologies	Embase	Unregulated: Medical companies use social media to sell alternative treatments for inflammatory bowel disease.	Inflammatory Bowel Diseases. Conference: 2019 Crohn's and Colitis Congress. Las Vegas, NV United States. 25(Supplement 1) (pp S8), 2019. Date of Publication: February 2019.	Szvarca D. Tabbara N. Masur J. Greenfest A. Clarke L.M. Borum M.L.	Oxford University Press	Conference Abstract	Click here for full text options	Find It at Unimelb
197	#1	Ovid Technologies	Embase	Clinical practitioners' education and resource needs for inflammatory bowel diseases.	Inflammatory Bowel Diseases. Conference: 2019 Crohn's and Colitis Congress. Las Vegas, NV United States. 25(Supplement 1) (pp S1), 2019. Date of Publication: February 2019.	Malter L.B. Jain A. Cohen B. Gaidos J. Axisa L. Butterfeld L. Rescola B.J. Sarode S. Cheifetz A. Ehrlich O.G.	Oxford University Press	Conference Abstract	Click here for full text options	Find It at Unimelb
198	#1	Ovid Technologies	Embase	A patient perspective of complementary and integrative medicine (CIM) for migraine treatment: A social media survey.	Headache. Conference: 61st Annual Scientific Meeting American Headache Society. Philadelphia, PA United States. 59(Supplement 1) (pp 166), 2019. Date of Publication: June 2019.	Kuruvilla D.E. Cowan R.P. Mehta A.	Blackwell Publishing Inc.	Conference Abstract	Click here for full text options	Find It at Unimelb
199	#1	Ovid Technologies	Embase	Self-management strategies amongst Australian women with Endometriosis: a national online survey.	Advances in Integrative Medicine. Conference: International Congress on Complementary Medicine Research: Pathways and Partnerships. Brisbane Australia. 6(Supplement 1) (pp S5-S6), 2019. Date of Publication: May 2019.	Armour M. Sinclair J. Chalmers J. Smith C.	Elsevier Australia	Conference Abstract	Click here for full text options	Find It at Unimelb
200	#1	Ovid Technologies	Embase	UNREGULATED: MEDICAL COMPANIES USE SOCIAL MEDIA TO SELL ALTERNATIVE TREATMENTS FOR INFLAMMATORY BOWEL DISEASE.	Gastroenterology. Conference: 2019 Crohn's and Colitis Congress. Bellagio Las Vegas United States. 156(3 Supplement) (pp S11), 2019. Date of Publication: February 2019.	Szvarca D. Tabbara N. Masur J. Greenfest A. Clarke L.M. Borum M.L.	W.B. Saunders	Conference Abstract	Click here for full text options	Find It at Unimelb
201	#1	Ovid Technologies	Embase	CLINICAL PRACTITIONERS' EDUCATION AND RESOURCE NEEDS FOR INFLAMMATORY BOWEL DISEASES.	Gastroenterology. Conference: 2019 Crohn's and Colitis Congress. Bellagio Las Vegas United States. 156(3 Supplement) (pp S1-S2), 2019. Date of Publication: February 2019.	Malter L.B. Jain A. Cohen B. Gaidos J. Axisa L. Butterfield L. Rescola B.J. Sarode S. Cheifetz A. Ehrlich O.G.	W.B. Saunders	Conference Abstract	Click here for full text options	Find It at Unimelb
202	#1	Ovid Technologies	Embase	Adolescent Lives Matter: Social Well-Being of Sexual And Gender Minority Adolescents At-Risk For And Living With HIV.	Journal of Adolescent Health. Conference: PSYCHOLOGICAL WELL-BEING: INTERNATIONAL TRANSCULTURAL PERSPECTIVES. Washington United States. 64(2 Supplement) (pp S101), 2019. Date of Publication: February 2019.	Arrington-Sanders R. Galai N. Wirtz A. Kwait J. Beyrer C. Dowshen N. D'Angelo L.J. Hailey K. Conley J. Brooks D. Celentano D.	Elsevier USA	Conference Abstract	Click here for full text options	Find It at Unimelb
203	#1	Ovid Technologies	Embase	E-Volution- A Two Way Text Messaging Intervention To Support Young People With HIV Achieve Health And Wellbeing.	Journal of Adolescent Health. Conference: PSYCHOLOGICAL WELL-BEING: INTERNATIONAL TRANSCULTURAL PERSPECTIVES. Washington United States. 64(2 Supplement) (pp S95-S96), 2019. Date of Publication: February 2019.	Plax K. Gerke D. Schlueter J. Glotfelty J. Freshman M. Slovacek S.	Elsevier USA	Conference Abstract	Click here for full text options	Find It at Unimelb
204	#1	Ovid Technologies	Embase	Marijuana Use and Driving Under the Influence among Young Adults: A Socioecological Perspective on Risk Factors.	Substance use & misuse. 53(3) (pp 370-380), 2018. Date of Publication: 23 Feb 2018.	Berg C.J. Daniel C.N. Vu M. Li J. Martin K. Le L.		Article	Click here for full text options	Find It at Unimelb
205	#1	Ovid Technologies	Embase	Social Media Posts by Recreational Marijuana Companies and Administrative Code Regulations in Washington State.	JAMA network open. 1(7) (pp e182242), 2018. Date of Publication: 02 Nov 2018.	Moreno M.A. Gower A.D. Jenkins M.C. Scheck J. Sohal J. Kerr B. Young H.N. Cox E.	NLM (Medline)	Article	Click here for full text options	Find It at Unimelb
206	#1	Ovid Technologies	Embase	Using Facebook to Recruit Parents to Participate in a Family Program to Prevent Teen Drug Use.	Prevention science : the official journal of the Society for Prevention Research. 19(4) (pp 559-569), 2018. Date of Publication: 01 May 2018.	Oesterle S. Epstein M. Haggerty K.P. Moreno M.A.	NLM (Medline)	Article	Click here for full text options	Find It at Unimelb
207	#1	Ovid Technologies	Embase	Troublesome News, Fake News, Biased or Incomplete News.	Clinical Therapeutics. 40(9) (pp 1429-1434), 2018. Date of Publication: September 2018.	Shader R.I.	Excerpta Medica Inc.	Editorial	Click here for full text options	Find It at Unimelb
208	#1	Ovid Technologies	Embase	Marijuana use during pregnancy and breastfeeding: Implications for neonatal and childhood outcomes.	Pediatrics. 142(3) (no pagination), 2018. Article Number: e20181889. Date of Publication: September 2018.	Ryan S.A. Ammerman S.D. O'Connor M.E. Patrick S.W. Plumb J. Quigley J. Walker-Harding L.R.	American Academy of Pediatrics (141 Northwest Point Blvd, P.O. Box 927, Elk Grove Village IL 60007-1098, United States)	Article	Click here for full text options	Find It at Unimelb
209	#1	Ovid Technologies	Embase	Enablers and barriers for women with gestational diabetes mellitus to achieve optimal glycaemic control - a qualitative study using the theoretical domains framework.	BMC Pregnancy and Childbirth. 18(1) (no pagination), 2018. Article Number: 91. Date of Publication: 11 Apr 2018.	Martis R. Brown J. McAra-Couper J. Crowther C.A.	BioMed Central Ltd. (E-mail: info@biomedcentral.com)	Article	Click here for full text options	Find It at Unimelb
210	#1	Ovid Technologies	Embase	Media Content Analysis of Marijuana's Health Effects in News Coverage.	Journal of General Internal Medicine. 33(9) (pp 1438-1440), 2018. Date of Publication: 01 Sep 2018.	Abraham A. Zhang A.J. Ahn R. Woodbridge A. Korenstein D. Keyhani S.	Springer New York LLC (E-mail: barbara.b.bertram@gsk.com)	Article	Click here for full text options	Find It at Unimelb
211	#1	Ovid Technologies	Embase	The perception of pre-and post-natal marijuana exposure on health outcomes: A content analysis of Twitter messages.	Journal of Neonatal-Perinatal Medicine. 11(4) (pp 409-415), 2018. Date of Publication: 2018.	Dakkak H. Brown R. Twynstra J. Charbonneau K. Seabrook J.A.	IOS Press (Nieuwe Hemweg 6B, Amsterdam 1013 BG, Netherlands)	Article	Click here for full text options	Find It at Unimelb
212	#1	Ovid Technologies	Embase	Understanding emerging forms of cannabis use through an online cannabis community: An analysis of relative post volume and subjective highness ratings.	Drug and Alcohol Dependence. 188 (pp 364-369), 2018. Date of Publication: 1 July 2018.	Meacham M.C. Paul M.J. Ramo D.E.	Elsevier Ireland Ltd	Article	Click here for full text options	Find It at Unimelb
213	#1	Ovid Technologies	Embase	A Twitter-based survey on marijuana concentrate use.	Drug and Alcohol Dependence. 187 (pp 155-159), 2018. Date of Publication: 1 June 2018.	Daniulaityte R. Zatreh M.Y. Lamy F.R. Nahhas R.W. Martins S.S. Sheth A. Carlson R.G.	Elsevier Ireland Ltd	Article	Click here for full text options	Find It at Unimelb
214	#1	Ovid Technologies	Embase	Examining effects of medical cannabis narratives on beliefs, attitudes, and intentions related to recreational cannabis: A web-based randomized experiment.	Drug and Alcohol Dependence. 185 (pp 219-225), 2018. Date of Publication: 1 April 2018.	Sznitman S.R. Lewis N.	Elsevier Ireland Ltd	Article	Click here for full text options	Find It at Unimelb
215	#1	Ovid Technologies	Embase	The FDA and the next wave of drug abuse - Proactive pharmacovigilance.	New England Journal of Medicine. 379(3) (pp 205-207), 2018. Date of Publication: 19 Jul 2018.	Throckmorton D.C. Gottlieb S. Woodcock J.	Massachussetts Medical Society	Review	Click here for full text options	Find It at Unimelb
216	#1	Ovid Technologies	Embase	The role of psychopathology in modern psychiatry.	Journal of Psychopathology. 24(3) (pp 111-112), 2018. Date of Publication: September 2018.	Fiorillo A. Dell'Osso B. Maina G. Fagiolini A.	Pacini Editore S.p.A. (Via A. Gherardesca 1, Ospedaletto (Pisa) 56121, Italy. E-mail: journal@jpsychopathol.it)	Editorial	Click here for full text options	Find It at Unimelb
217	#1	Ovid Technologies	Embase	The Scheduling of Kratom and Selective Use of Data.	Journal of Psychoactive Drugs. 50(2) (pp 114-120), 2018. Date of Publication: 15 Mar 2018.	Griffin O.H. Webb M.E.	Routledge (E-mail: aabs@uw.edu)	Article	Click here for full text options	Find It at Unimelb
218	#1	Ovid Technologies	Embase	Physician and parental perceptions of pediatric medical Marijuana.	Pediatrics. Conference: National Conference on Education 2016. San Francisco, CA United States. 141(1) (no pagination), 2018. Date of Publication: January 2018.	Anant P.K. Powell M. Smith S. Johnson S.T.	American Academy of Pediatrics	Conference Abstract	Click here for full text options	Find It at Unimelb
219	#1	Ovid Technologies	Embase	Characterization of drug abuse information questions submitted to an online forum.	Clinical Toxicology. Conference: 50th North American Congress of Clinical Toxicology, NACCT 2018. Chicago, IL United States. 56(10) (pp 1041-1042), 2018. Date of Publication: 2018.	Garland S. Schaeffer S.	Taylor and Francis Ltd	Conference Abstract	Click here for full text options	Find It at Unimelb
220	#1	Ovid Technologies	Embase	The journey to ECMO could start with a single vape: A case of severe hypersensitivity pneumonitis in a pediatric patient.	ASAIO Journal. Conference: 29th Annual Extracorporeal Life Support Organization Conference, ELSO 2018. Scottsdale, AZ United States. 64(Supplement 2) (pp 14), 2018. Date of Publication: September - October 2018.	Attis M. King J. Hardison D. Bridges B.	Lippincott Williams and Wilkins	Conference Abstract	Click here for full text options	Find It at Unimelb
221	#1	Ovid Technologies	Embase	End-User-Informed Mobile Health (mHealth) Intervention Development For Adolescent Cannabis Use Disorder: A Qualitative Study.	Journal of the American Academy of Child and Adolescent Psychiatry. Conference: AACAP's 65th Annual Meeting. Seattle United States. 57(10 Supplement) (pp S139-S140), 2018. Date of Publication: October 2018.	Hodgdon E.A. Bath E. Tapert S.F. Bagot K.S.	Elsevier Inc.	Conference Abstract	Click here for full text options	Find It at Unimelb
222	#1	Ovid Technologies	Embase	Quality of life of marijuana users and factors associated with marijuana use: The Arkansas Marijuana Study.	Quality of Life Research. Conference: 25th Annual Conference of the International Society for Quality of Life Research, ISOQOL 2018. Dublin Ireland. 27(Supplement 1) (pp S156-S157), 2018. Date of Publication: October 2018.	Payakachat N. Russell L. Fantegrossi W.	Springer International Publishing	Conference Abstract	Click here for full text options	Find It at Unimelb
223	#1	Ovid Technologies	Embase	Child and Adolescent Psychiatry Case Studies: A Broad Range of Ethical Dilemmas.	Journal of the American Academy of Child and Adolescent Psychiatry. Conference: AACAP's 65th Annual Meeting. Seattle United States. 57(10 Supplement) (pp S10), 2018. Date of Publication: October 2018.	Bernstein B. Sondheimer A.	Elsevier Inc.	Conference Abstract	Click here for full text options	Find It at Unimelb
224	#1	Ovid Technologies	Embase	Perceptions of eczema on instagram: Influence on adolescents and teenage patients.	Pediatric Dermatology. Conference: 43rd Annual Meeting of the Society for Pediatric Dermatology, SPD 2018. Lake Tahoe, CA United States. 35(5) (pp 703), 2018. Date of Publication: September - October 2018.	Yang E.J. Beck K.M. Bhutani T.	Blackwell Publishing Inc.	Conference Abstract	Click here for full text options	Find It at Unimelb
225	#1	Ovid Technologies	Embase	Lung health risk behaviors and perceptions in adolescents and young adults with cystic fibrosis.	Pediatric Pulmonology. Conference: 32nd Annual North American Cystic Fibrosis Conference, NACFC 2018. Denver, CO United States. 53(Supplement 2) (pp 64-65), 2018. Date of Publication: September 2018.	Hamberger E. Halpern-Felsher B. Milla C.	John Wiley and Sons Inc.	Conference Abstract	Click here for full text options	Find It at Unimelb
226	#1	Ovid Technologies	Embase	Pare canadian arthritis patient alliance: Who are we? what have we been up to?.	Annals of the Rheumatic Diseases. Conference: Annual European Congress of Rheumatology, EULAR 2018. Amsterdam Netherlands. 77(Supplement 2) (pp 1879), 2018. Date of Publication: June 2018.	Reece C. Robertson N. Wilhelm L. Proulx L. Richards D. McKinnon A. Gunderson J. Sirois A.	BMJ Publishing Group	Conference Abstract	Click here for full text options	Find It at Unimelb
227	#1	Ovid Technologies	Embase	Electronic cigarette, conventional cigarette and marijuana use patterns in San Diego County.	American Journal of Respiratory and Critical Care Medicine. Conference: American Thoracic Society International Conference, ATS 2018. San Diego, CA United States. 197(MeetingAbstracts) (no pagination), 2018. Date of Publication: 2018.	Bojanowski C.M. Dagni C. El-Hajjaoui T. Moshensky A. Javier C.J. Du A. Crotty Alexander L.E.	American Thoracic Society	Conference Abstract	Click here for full text options	Find It at Unimelb
228	#1	Ovid Technologies	Embase	Efficacy and tolerability of high-dose baclofen in a U.S. community population: A randomized, placebo-controlled trial.	Alcoholism: Clinical and Experimental Research. Conference: 41st Annual Scientific Meeting of the Research Society on Alcoholism, RSA 2018. San Diego, CA United States. 42(Supplement 1) (pp 65A), 2018. Date of Publication: June 2018.	Pedersen C.A. Willing L. Kampov-Polevoi A. Jordan R. Casey R. Tatreau J. Gallop R. McCann K. Stansbury M. Garbutt J.C.	Blackwell Publishing Ltd	Conference Abstract	Click here for full text options	Find It at Unimelb
229	#1	Ovid Technologies	Embase	Illustration of the discrepancy between results from clinical trials with cannabis and reports from the field-should the traditions of clinical research be modified?.	Supportive Care in Cancer. Conference: 2018 Joint Meeting of the Multinational Association of Supportive Care in Cancer, MASCC and the International Society of Oral Oncology, ISOO 2018. Vienna Austria. 26(2 Supplement 1) (pp S314-S315), 2018. Date of Publication: 2018.	Grunfeld J.	Springer Verlag	Conference Abstract	Click here for full text options	Find It at Unimelb
230	#1	Ovid Technologies	Embase	Substance use, self-management, and hba1c among college students with type 1 diabetes.	Journal of General Internal Medicine. Conference: 41st Annual Meeting of the Society of General Internal Medicine, SGIM 2018. Denver, CO United States. 33(2 Supplement 1) (pp 350), 2018. Date of Publication: 2018.	Wisk L. Nelson E.B. Magane K. Weitzman E.	Springer New York LLC	Conference Abstract	Click here for full text options	Find It at Unimelb
231	#1	Ovid Technologies	Embase	What do we think patients know about cannabis in neurological diseases?.	Neurology. Conference: 70th Annual Meeting of the American Academy of Neurology, AAN 2018. Los Angeles, Ca United States. 90(15 Supplement 1) (no pagination), 2018. Date of Publication: April 2018.	Bolano C. Vazquez G. Couto B. Claverie C.S. Thomson A.	Lippincott Williams and Wilkins	Conference Abstract	Click here for full text options	Find It at Unimelb
232	#1	Ovid Technologies	Embase	Older adults' use of medical marijuana for chronic pain: A multi-site community-based survey.	Journal of the American Geriatrics Society. Conference: 2018 Annual Scientific Meeting of the American Geriatrics Society, AGS 2018. Orlando, FL United States. 66(Supplement 2) (pp S123), 2018. Date of Publication: 2018.	Agornyo P. Choi S. Dahmer S. Nouryan C.N. Wolf-Klein G. Martins-Welch D.	Blackwell Publishing Inc.	Conference Abstract	Click here for full text options	Find It at Unimelb
233	#1	Ovid Technologies	Embase	Lope ain"t dope: Loperamide abuse and the internet.	Journal of Medical Toxicology. Conference: 15th Annual Scientific Meeting of the American College of Medical Toxicology, ACMT 2018. Washington, DC United States. 14(1) (pp 8), 2018. Date of Publication: 2018.	Sahi N. Santos C. Calello D. Ruck B. Fox L. Nelson L.	Springer New York LLC	Conference Abstract	Click here for full text options	Find It at Unimelb
234	#1	Ovid Technologies	Embase	Self-reported use and attitudes towards performance enhancing drugs in ultramarathon running.	Clinical Journal of Sport Medicine. Conference: 27th Annual Meeting of American Medical Society for Sports Medicine, AMSSM 2018. Orlando, FL United States. 28(2) (pp 184), 2018. Date of Publication: March 2018.	Campian M. Cushman D. Teramoto M. Flis A.	Lippincott Williams and Wilkins	Conference Abstract	Click here for full text options	Find It at Unimelb
235	#1	Ovid Technologies	Embase	A text-mining analysis of the public's reactions to the opioid crisis.	Substance abuse. 39(2) (pp 129-133), 2018. Date of Publication: 2018.	Glowacki E.M. Glowacki J.B. Wilcox G.B.	NLM (Medline)	Article	Click here for full text options	Find It at Unimelb
236	#1	Ovid Technologies	Embase	An Online Drug Abuse Prevention Program for Adolescent Girls: Posttest and 1-Year Outcomes.	Journal of youth and adolescence. 47(3) (pp 490-500), 2018. Date of Publication: 01 Mar 2018.	Schwinn T.M. Schinke S.P. Hopkins J. Keller B. Liu X.		Article	Click here for full text options	Find It at Unimelb
237	#1	Ovid Technologies	Embase	The patient voice includes Emojis: A case study in the use of probabilistic topic modeling to characterize patient conversations in an online community of PTSD patients.	Value in Health. Conference: ISPOR 22nd Annual International Meeting. Boston, MA United States. 20(5) (pp A327), 2017. Date of Publication: May 2017.	Eaneff S.D.	Elsevier Ltd	Conference Abstract	Click here for full text options	Find It at Unimelb
238	#1	Ovid Technologies	Embase	Medical Decision-Making Processes and Online Behaviors Among Cannabis Dispensary Staff.	Substance Abuse: Research and Treatment. 11 (no pagination), 2017. Date of Publication: 18 Aug 2017.	Peiper N.C. Gourdet C. Meinhofer A. Reiman A. Reggente N.	SAGE Publications Ltd	Article	Click here for full text options	Find It at Unimelb
239	#1	Ovid Technologies	Embase	Utilizing Big Data and Twitter to Discover Emergent Online Communities of Cannabis Users.	Substance Abuse: Research and Treatment. 11 (no pagination), 2017. Date of Publication: 29 May 2017.	Baumgartner P. Peiper N.	SAGE Publications Ltd	Article	Click here for full text options	Find It at Unimelb
240	#1	Ovid Technologies	Embase	Epilepsy & Behavior in social media: Top published papers in 2016.	Epilepsy and Behavior. 75 (pp 261-263), 2017. Date of Publication: October 2017.	Mula M.	Academic Press Inc. (E-mail: apjcs@harcourt.com)	Editorial	Click here for full text options	Find It at Unimelb
241	#1	Ovid Technologies	Embase	Cooking with cannabis: The rapid spread of (mis)information on YouTube.	American Journal of Emergency Medicine. 36(7) (pp 1300-1301), 2018. Date of Publication: July 2018.	Ouellette L. Cearley M. Judge B. Riley B. Jones J.	W.B. Saunders	Letter	Click here for full text options	Find It at Unimelb
242	#1	Ovid Technologies	Embase	The outcomes of adolescent mental disorders.	Acta Psychiatrica Scandinavica. 137(1) (pp 3-5), 2018. Date of Publication: January 2018.	Borschmann R. Patton G.C.	Blackwell Publishing Ltd	Editorial	Click here for full text options	Find It at Unimelb
243	#1	Ovid Technologies	Embase	The development and pilot testing of the marijuana retail surveillance tool (MRST): assessing marketing and point-of-sale practices among recreational marijuana retailers.	Health education research. 32(6) (pp 465-472), 2017. Date of Publication: 01 Dec 2017.	Berg C.J. Henriksen L. Cavazos-Rehg P. Schauer G.L. Freisthler B.	NLM (Medline)	Article	Click here for full text options	Find It at Unimelb
244	#1	Ovid Technologies	Embase	Tracking Health Related Discussions on Reddit for Public Health Applications.	AMIA ... Annual Symposium proceedings. AMIA Symposium. 2017 (pp 1362-1371), 2017. Date of Publication: 2017.	Park A. Conway M.	NLM (Medline)	Article	Click here for full text options	Find It at Unimelb
245	#1	Ovid Technologies	Embase	Introduction.	Annual Review of Clinical Psychology. 13 (pp i-iii), 2017. Date of Publication: 08 May 2017.	Cannon T.D. Widiger T.	Annual Reviews Inc. (4139 El Camino Way, P.O. Box 10139, Palo Alto CA 94306, United States)	Editorial	Click here for full text options	Find It at Unimelb
246	#1	Ovid Technologies	Embase	Psychoactive substances as a last resort-a qualitative study of self-treatment of migraine and cluster headaches.	Harm Reduction Journal. 14(1) (no pagination), 2017. Article Number: 60. Date of Publication: 05 Sep 2017.	Andersson M. Persson M. Kjellgren A.	BioMed Central Ltd. (E-mail: info@biomedcentral.com)	Article	Click here for full text options	Find It at Unimelb
247	#1	Ovid Technologies	Embase	Online self-help forums on cannabis: A content assessment.	Patient Education and Counseling. 100(10) (pp 1943-1950), 2017. Date of Publication: October 2017.	Greiner C. Chatton A. Khazaal Y.	Elsevier Ireland Ltd	Article	Click here for full text options	Find It at Unimelb
248	#1	Ovid Technologies	Embase	Media hype: Patient and scientific perspectives on misleading medical news.	Movement Disorders. 32(9) (pp 1319-1323), 2017. Date of Publication: September 2017.	Robledo I. Jankovic J.	John Wiley and Sons Inc. (P.O.Box 18667, Newark NJ 07191-8667, United States)	Article	Click here for full text options	Find It at Unimelb
249	#1	Ovid Technologies	Embase	Insomnia complaints and substance use in German adolescents: did we underestimate the role of coffee consumption? Results of the KiGGS study.	Journal of Neural Transmission. 124(Supplement 1) (pp 69-78), 2017. Date of Publication: 01 Feb 2017.	Skarupke C. Schlack R. Lange K. Goerke M. Dueck A. Thome J. Szagun B. Cohrs S.	Springer-Verlag Wien (E-mail: michaela.bolli@springer.at)	Article	Click here for full text options	Find It at Unimelb
250	#1	Ovid Technologies	Embase	An Australian nationwide survey on medicinal cannabis use for epilepsy: History of antiepileptic drug treatment predicts medicinal cannabis use.	Epilepsy and Behavior. Part B. 70 (pp 334-340), 2017. Date of Publication: May 2017.	Suraev A.S. Todd L. Bowen M.T. Allsop D.J. McGregor I.S. Ireland C. Lintzeris N.	Academic Press Inc. (E-mail: apjcs@harcourt.com)	Article	Click here for full text options	Find It at Unimelb
251	#1	Ovid Technologies	Embase	Using Facebook ads with traditional paper mailings to recruit adolescent girls for a clinical trial.	Addictive Behaviors. 65 (pp 207-213), 2017. Date of Publication: 01 Feb 2017.	Schwinn T. Hopkins J. Schinke S.P. Liu X.	Elsevier Ltd	Article	Click here for full text options	Find It at Unimelb
252	#1	Ovid Technologies	Embase	Facilitators and Barriers to Pre-Exposure Prophylaxis Willingness among Young Men Who Have Sex with Men Who Use Geosocial Networking Applications in California.	AIDS Patient Care and STDs. 31(12) (pp 517-527), 2017. Date of Publication: December 2017.	Holloway I.W. Tan D. Gildner J.L. Beougher S.C. Pulsipher C. Montoya J.A. Plant A. Leibowitz A.	Mary Ann Liebert Inc. (E-mail: info@liebertpub.com)	Review	Click here for full text options	Find It at Unimelb
253	#1	Ovid Technologies	Embase	Digital media and risks for adolescent substance abuse and problematic gambling.	Pediatrics. 140(Supplement 2) (pp S102-S106), 2017. Date of Publication: November 2017.	Romer D. Moreno M.	American Academy of Pediatrics (141 Northwest Point Blvd, P.O. Box 927, Elk Grove Village IL 60007-1098, United States)	Article	Click here for full text options	Find It at Unimelb
254	#1	Ovid Technologies	Embase	An ontology-based approach for detecting drug abuse epidemiology.	Journal of Medical Imaging and Health Informatics. 7(6) (pp 1324-1337), 2017. Date of Publication: October 2017.	Asad S. Saba T. Hussain S. Ahmed M. Akram S. Khan A. Anjum A. Shah M.A. Javaid N.	American Scientific Publishers (E-mail: order@aspbs.com)	Article	Click here for full text options	Find It at Unimelb
255	#1	Ovid Technologies	Embase	Marijuana advertising exposure among current marijuana users in the U.S.	Drug and Alcohol Dependence. 174 (pp 192-200), 2017. Date of Publication: 01 May 2017.	Krauss M.J. Sowles S.J. Sehi A. Spitznagel E.L. Berg C.J. Bierut L.J. Cavazos-Rehg P.A.	Elsevier Ireland Ltd	Article	Click here for full text options	Find It at Unimelb
256	#1	Ovid Technologies	Embase	Top Altmetric Scores in the Parkinson's Disease Literature.	Journal of Parkinson's Disease. 7(1) (pp 81-87), 2017. Date of Publication: 2017.	Araujo R. Sorensen A.A. Konkiel S. Bloem B.R.	IOS Press (Nieuwe Hemweg 6B, Amsterdam 1013 BG, Netherlands)	Article	Click here for full text options	Find It at Unimelb
257	#1	Ovid Technologies	Embase	The growing problem of new psychoactive substances (NPS).	Current Topics in Behavioral Neurosciences. 32 (pp 1-18), 2017. Date of Publication: 2017.	Madras B.K.	Springer Verlag (E-mail: service@springer.de)	Chapter	Click here for full text options	Find It at Unimelb
258	#1	Ovid Technologies	Embase	The portrayal of epilepsy across social networking sites.	Journal of Clinical Neurophysiology. Conference: 2017 American Clinical Neurophysiology Society Annual Meeting, ACNS 2017. Phoenix, AZ United States. 34(3) (pp 286), 2017. Date of Publication: May 2017.	Anetakis K. Anetakis A. Ghearing G.	Lippincott Williams and Wilkins	Conference Abstract	Click here for full text options	Find It at Unimelb
259	#1	Ovid Technologies	Embase	Baclofene safety and its use in social media: A preliminary study.	Drug Safety. Conference: 17th ISoP Annual Meeting "Pharmacovigilance in the 21st Century". Liverpool United Kingdom. 40(10) (pp 1011-1012), 2017. Date of Publication: October 2017.	Lillo Le Louet A. Aboukhamis R. Karapentiaz P. Lemoine M. Zweigenbaum P. Leprovost D. Bousquet C.	Springer International Publishing	Conference Abstract	Click here for full text options	Find It at Unimelb
260	#1	Ovid Technologies	Embase	Attitudes and practices of cannabis dispensary staff.	Drug and Alcohol Dependence. Conference: 2016 Annual Meeting of the College on Problems of Drug Dependence, CPDD 2016. Palm Springs, CA United States. 171 (pp e85), 2017. Date of Publication: 01 Feb 2017.	Haug N.A. Kieschnick D. Sottile J.E. Vandrey R. Babson K. Bonn-Miller M.O.	Elsevier Ireland Ltd	Conference Abstract	Click here for full text options	Find It at Unimelb
261	#1	Ovid Technologies	Embase	Cooking with cannabis: The rapid spread of (mis)information on YouTube.	Clinical Toxicology. Conference: 2017 Annual Meeting of the North American Congress of Clinical Toxicology, NACCT 2017. Vancouver, BC Canada. 55(7) (pp 821), 2017. Date of Publication: 2017.	Cearley M. Koning H. Judge B. Riley B. Jones J.	Taylor and Francis Ltd	Conference Abstract	Click here for full text options	Find It at Unimelb
262	#1	Ovid Technologies	Embase	Cannabis as a substitute for prescription drugs - A cross-sectional study.	Journal of Pain Research. 10 (pp 989-998), 2017. Date of Publication: 02 May 2017.	Corroon J.M. Mischley L.K. Sexton M.	Dove Medical Press Ltd. (PO Box 300-008, Albany, Auckland, New Zealand)	Article	Click here for full text options	Find It at Unimelb
263	#1	Ovid Technologies	Embase	"Retweet to Pass the Blunt": Analyzing Geographic and Content Features of Cannabis-Related Tweeting Across the United States.	Journal of studies on alcohol and drugs. 78(6) (pp 910-915), 2017. Date of Publication: 01 Nov 2017.	Daniulaityte R. Lamy F.R. Smith G.A. Nahhas R.W. Carlson R.G. Thirunarayan K. Martins S.S. Boyer E.W. Sheth A.		Article	Click here for full text options	Find It at Unimelb
264	#1	Ovid Technologies	Embase	Patterns of Twitter Behavior Among Networks of Cannabis Dispensaries in California.	Journal of medical Internet research. 19(7) (pp e236), 2017. Date of Publication: 04 Jul 2017.	Peiper N.C. Baumgartner P.M. Chew R.F. Hsieh Y.P. Bieler G.S. Bobashev G.V. Siege C. Zarkin G.A.		Article	Click here for full text options	Find It at Unimelb
265	#1	Ovid Technologies	Embase	Smoking, vaping, eating: Is legalization impacting the way people use cannabis?.	International Journal of Drug Policy. 36 (pp 141-147), 2016. Date of Publication: 01 Oct 2016.	Borodovsky J.T. Crosier B.S. Lee D.C. Sargent J.D. Budney A.J.	Elsevier	Article	Click here for full text options	Find It at Unimelb
266	#1	Ovid Technologies	Embase	Cannabis Users' Recommended Warnings for Packages of Legally Sold Cannabis: An Australia-Centered Study.	Cannabis and Cannabinoid Research. 1(1) (pp 239-243), 2016. Date of Publication: January 2016.	Malouff J.M. Johnson C.E. Rooke S.E.	Mary Ann Liebert Inc. (E-mail: info@liebertpub.com)	Article	Click here for full text options	Find It at Unimelb
267	#1	Ovid Technologies	Embase	Training and Practices of Cannabis Dispensary Staff.	Cannabis and Cannabinoid Research. 1(1) (pp 244-251), 2016. Date of Publication: January 2016.	Haug N.A. Kieschnick D. Sottile J.E. Babson K.A. Vandrey R. Bonn-Miller M.O.	Mary Ann Liebert Inc. (E-mail: info@liebertpub.com)	Article	Click here for full text options	Find It at Unimelb
268	#1	Ovid Technologies	Embase	A Cross-Sectional Survey of Medical Cannabis Users: Patterns of Use and Perceived Efficacy.	Cannabis and Cannabinoid Research. 1(1) (pp 131-138), 2016. Date of Publication: January 2016.	Sexton M. Cuttler C. Finnell J.S. Mischley L.K.	Mary Ann Liebert Inc. (E-mail: info@liebertpub.com)	Article	Click here for full text options	Find It at Unimelb
269	#1	Ovid Technologies	Embase	Suicide in children and young people in England: a consecutive case series.	The Lancet Psychiatry. 3(8) (pp 751-759), 2016. Date of Publication: 01 Aug 2016.	Rodway C. Tham S.-G. Ibrahim S. Turnbull P. Windfuhr K. Shaw J. Kapur N. Appleby L.	Elsevier Ltd	Article	Click here for full text options	Find It at Unimelb
270	#1	Ovid Technologies	Embase	Opportunities for exploring and reducing prescription drug abuse through social media.	Journal of Addictive Diseases. 35(3) (pp 159-160), 2016. Date of Publication: 02 Jul 2016.	Ruan X. Kaye A.D.	Routledge (E-mail: aabs@uw.edu)	Note	Click here for full text options	Find It at Unimelb
271	#1	Ovid Technologies	Embase	Are the last grade medical students aware of the danger of synthetic cannabinoids?.	Journal of Forensic and Legal Medicine. 38 (pp 1-5), 2016. Date of Publication: 01 Feb 2016.	Beyhun N.E. Can G. Topbas M. Cankaya S. Ketenci H.C.	Churchill Livingstone	Article	Click here for full text options	Find It at Unimelb
272	#1	Ovid Technologies	Embase	From "herbal highs" to the "heroin of cannabis": Exploring the evolving discourse on synthetic cannabinoid use in a Norwegian Internet drug forum.	International Journal of Drug Policy. 29 (pp 1-8), 2016. Date of Publication: March 01, 2016.	Bilgrei O.R.	Elsevier B.V.	Article	Click here for full text options	Find It at Unimelb
273	#1	Ovid Technologies	Embase	The drug trend conundrum.	Innovations in Clinical Neuroscience. 13(3-4) (pp 11-12), 2016. Date of Publication: April 2016.	Oyemade A.	Matrix Medical Communications (1595 Paoli Pike, Suite 103, West Chester PA 19380, United States)	Letter	Click here for full text options	Find It at Unimelb
274	#1	Ovid Technologies	Embase	Understanding Adolescent Substance Use Disorders in the Era of Marijuana Legalization, Opioid Epidemic, and Social Media.	Child and Adolescent Psychiatric Clinics of North America. 25(3) (pp xiii-xiv), 2016. Date of Publication: 01 Jul 2016.	Hsiao R.C.J. Walker L.R.	W.B. Saunders	Editorial	Click here for full text options	Find It at Unimelb
275	#1	Ovid Technologies	Embase	"I use weed for my ADHD": A qualitative analysis of online forum discussions on cannabis use and ADHD.	PLoS ONE. 11(5) (no pagination), 2016. Article Number: e0156614. Date of Publication: 01 May 2016.	Mitchell J.T. Sweitzer M.M. Tunno A.M. Kollins S.H. Joseph McClernon F.	Public Library of Science (E-mail: plos@plos.org)	Article	Click here for full text options	Find It at Unimelb
276	#1	Ovid Technologies	Embase	YouTube as a source of information on cervical cancer.	North American Journal of Medical Sciences. 8(4) (pp 183-186), 2016. Date of Publication: April 2016.	Adhikari J. Sharma P. Arjyal L. Uprety D.	North American Journal of Medical Sciences (E-mail: editor@najms.org)	Article	Click here for full text options	Find It at Unimelb
277	#1	Ovid Technologies	Embase	Building a learning marijuana surveillance system.	JAMA Pediatrics. 170(3) (pp 193-194), 2016. Date of Publication: March 2016.	Levy S. Weitzman E.R.	American Medical Association (E-mail: smcleod@itsa.ucsf.edu)	Note	Click here for full text options	Find It at Unimelb
278	#1	Ovid Technologies	Embase	Craigslist as a source for heroin: a report of two cases.	Journal of Substance Use. 21(5) (pp 543-546), 2016. Date of Publication: 02 Sep 2016.	Tofighi B. Perna M. Desai A. Grov C. Lee J.D.	Taylor and Francis Ltd (E-mail: healthcare.enquiries@informa.com)	Article	Click here for full text options	Find It at Unimelb
279	#1	Ovid Technologies	Embase	In search of the herbert effect: The impact of an emergency medicine podcast on the frequency of diagnostic and treatment patterns in emergency departments.	Annals of Emergency Medicine. Conference: American College of Emergency Physicians, ACEP 2016 Research Forum. Las Vegas, NV United States. 68(4 Supplement 1) (pp S16), 2016. Date of Publication: October 2016.	Runde D.P. Harland K. Mohr N.	Mosby Inc.	Conference Abstract	Click here for full text options	Find It at Unimelb
280	#1	Ovid Technologies	Embase	Characteristics of individuals with spinal cord injury who use cannabis for therapeutic purposes.	Topics in Spinal Cord Injury Rehabilitation. 22(1) (pp 3-12), 2016. Date of Publication: 2016.	Drossel C. Forchheimer M. Meade M.A.	Thomas Land Publishers Inc.	Article	Click here for full text options	Find It at Unimelb
281	#1	Ovid Technologies	Embase	Cannabidiol for epilepsy: trying to see through the haze.	The Lancet Neurology. 15(3) (pp 235-237), 2016. Date of Publication: 2016.	Detyniecki K. Hirsch L.J.	Lancet Publishing Group (E-mail: cususerv@lancet.com)	Note	Click here for full text options	Find It at Unimelb
282	#1	Ovid Technologies	Embase	WHERE THERE'S SMOKE: UNCOVERING THE BENEFITS OF A NON-RESIDENTIAL CANNABIS WITHDRAWAL.	Australian nursing & midwifery journal. 24(6) (pp 43), 2016. Date of Publication: 01 Dec 2016.	Kitson E.		Article	Click here for full text options	Find It at Unimelb
283	#1	Ovid Technologies	Embase	"Time for dabs": Analyzing Twitter data on marijuana concentrates across the U.S.	Drug and Alcohol Dependence. 155 (pp 307-311), 2015. Article Number: 5711. Date of Publication: 01 Oct 2015.	Daniulaityte R. Nahhas R.W. Wijeratne S. Carlson R.G. Lamy F.R. Martins S.S. Boyer E.W. Smith G.A. Sheth A.	Elsevier Ireland Ltd	Article	Click here for full text options	Find It at Unimelb
284	#1	Ovid Technologies	Embase	Displays of dabbing marijuana extracts on YouTube.	Drug and Alcohol Dependence. 155 (pp 45-51), 2015. Article Number: 5716. Date of Publication: 01 Oct 2015.	Krauss M.J. Sowles S.J. Mylvaganam S. Zewdie K. Bierut L.J. Cavazos-Rehg P.A.	Elsevier Ireland Ltd	Article	Click here for full text options	Find It at Unimelb
285	#1	Ovid Technologies	Embase	Popular on YouTube: A critical appraisal of the educational quality of information regarding asthma.	Allergy and Asthma Proceedings. 36(6) (pp e121-e126), 2015. Date of Publication: November-December 2015.	Gonzalez-Estrada A. Cuervo-Pardo L. Ghosh B. Smith M. Pazheri F. Zell K. Wang X.-F. Lang D.M.	OceanSide Publications Inc.	Article	Click here for full text options	Find It at Unimelb
286	#1	Ovid Technologies	Embase	Applying linguistic methods to understanding smoking-related conversations on Twitter.	Tobacco control. 24(2) (pp 136-138), 2015. Date of Publication: 01 Mar 2015.	Sanders-Jackson A. Brown C.G. Prochaska J.J.		Article	Click here for full text options	Find It at Unimelb
287	#1	Ovid Technologies	Embase	Alcohol interventions among underage drinkers in the ED: A randomized controlled trial.	Pediatrics. 136(4) (pp e783-e793), 2015. Date of Publication: 01 Oct 2015.	Cunningham R.M. Chermack S.T. Ehrlich P.F. Carter P.M. Booth B.M. Blow F.C. Barry K.L. Walton M.A.	American Academy of Pediatrics (141 Northwest Point Blvd, P.O. Box 927, Elk Grove Village IL 60007-1098, United States)	Article	Click here for full text options	Find It at Unimelb
288	#1	Ovid Technologies	Embase	Non-medical use of prescription medications among middle school students: A qualitative analysis.	Journal of Substance Use. 20(4) (pp 247-253), 2015. Date of Publication: 01 Aug 2015.	Funk M.D. Hobbs C.E. Camero Garcia M.A. Gwin S.H. Ayers M.D. Alshuwaiyer G.I. Cheney M.K.	Taylor and Francis Ltd (E-mail: healthcare.enquiries@informa.com)	Article	Click here for full text options	Find It at Unimelb
289	#1	Ovid Technologies	Embase	Medical marijuana.	Journal of Paediatrics and Child Health. 51(5) (pp 471-472), 2015. Date of Publication: 01 May 2015.	Isaacs D. Kilham H.	Blackwell Publishing (E-mail: info@asia.blackpublishing.com.au)	Editorial	Click here for full text options	Find It at Unimelb
290	#1	Ovid Technologies	Embase	"Smoking pot helps me focus": A qualitative analysis of Internet forum discussions of ADHD and cannabis use.	Drug and Alcohol Dependence. Conference: 2015 Annual Meeting of the College on Problems of Drug Dependence, CPDD 2015. Phoenix, AZ United States. Conference Publication: (var.pagings). 156 (pp e153-e154), 2015. Date of Publication: 01 Nov 2015.	Mitchell J.T. Sweitzer M. Tunno A. Hagmann C. Kollins S.H. McClernon J.	Elsevier Ireland Ltd	Conference Abstract	Click here for full text options	Find It at Unimelb
291	#1	Ovid Technologies	Embase	Online feasibility study about HIV-negative male couples substance use with weekly ecological momentary diary assessments.	Drug and Alcohol Dependence. Conference: 2015 Annual Meeting of the College on Problems of Drug Dependence, CPDD 2015. Phoenix, AZ United States. Conference Publication: (var.pagings). 156 (pp e153), 2015. Date of Publication: 01 Nov 2015.	Mitchell J.W. Davis F. Pan Y. Feaster D.J.	Elsevier Ireland Ltd	Conference Abstract	Click here for full text options	Find It at Unimelb
292	#1	Ovid Technologies	Embase	A possible role of cannabis and synthetic cannabimimetics as weight loss agents: Preliminary indications.	European Neuropsychopharmacology. Conference: 28th European College of Neuropsychopharmacology, ECNP Congress. Amsterdam Netherlands. Conference Publication: (var.pagings). 25(SUPPL. 2) (pp S613), 2015. Date of Publication: September 2015.	Santacroce R. Bersani F.S. Lupi M. Cinosi E. Martinotti G. Di Giannantonio M. Orsolini L.	Elsevier	Conference Abstract	Click here for full text options	Find It at Unimelb
293	#1	Ovid Technologies	Embase	Monitoring emerging toxicology trends using social media: Eyeballing, vaportinis, and funnelling.	Clinical Toxicology. Conference: 2015 Annual Meeting of the North American Congress of Clinical Toxicology, NACCT 2015. San Francisco, CA United States. Conference Publication: (var.pagings). 53(7) (pp 687-688), 2015. Date of Publication: 2015.	Farley S. Rieth J. Riley B. Judge B. Jones J.	Taylor and Francis Ltd	Conference Abstract	Click here for full text options	Find It at Unimelb
294	#1	Ovid Technologies	Embase	Internet gaming disorder and other media-related disorders and adolescent psychopathology.	European Child and Adolescent Psychiatry. Conference: 16th International Congress of European Society for Child and Adolescent Psychiatry, ESCAP 2015. Madrid Spain. Conference Publication: (var.pagings). 24(1 SUPPL. 1) (pp S14), 2015. Date of Publication: June 2015.	Bilke-Hentsch O.	Dr. Dietrich Steinkopff Verlag GmbH and Co. KG	Conference Abstract	Click here for full text options	Find It at Unimelb
295	#1	Ovid Technologies	Embase	Online feasibility study about HIV-negative male couples substance use with weekly ecological momentary diary assessments.	Alcoholism: Clinical and Experimental Research. Conference: 38th Annual Scientific Meeting of the Research Society on Alcoholism. San Antonio, TX United States. Conference Publication: (var.pagings). 39(SUPPL. 1) (pp 74A), 2015. Date of Publication: June 2015.	Mitchell J.W. Davis F.V. Pan Y. Feaster D.	Blackwell Publishing Ltd	Conference Abstract	Click here for full text options	Find It at Unimelb
296	#1	Ovid Technologies	Embase	Emerging drugs of abuse.	Disease-a-Month. 60(3) (pp 110-132), 2014. Date of Publication: March 2014.	Nelson M.E. Bryant S.M. Aks S.E.	Mosby Inc. (11830 Westline Industrial Drive, St. Louis MO 63146, United States)	Review	Click here for full text options	Find It at Unimelb
297	#1	Ovid Technologies	Embase	Using digital and social media metrics to develop mental health approaches for youth.	Adolescent Psychiatry (Netherlands). 4(2) (pp 116-121), 2014. Date of Publication: 2014.	Carew C. Kutcher S. Wei Y. McLuckie A.	Bentham Science Publishers B.V. (P.O. Box 294, Bussum 1400 AG, Netherlands)	Article	Click here for full text options	Find It at Unimelb
298	#1	Ovid Technologies	Embase	Big data meets public health.	Science. 346(6213) (pp 1054-1055), 2014. Date of Publication: 28 Nov 2014.	Khoury M.J. Ioannidis J.P.A.	American Association for the Advancement of Science	Short Survey	Click here for full text options	Find It at Unimelb
299	#1	Ovid Technologies	Embase	Cannabis, cannabidiol, and epilepsies: The truth is somewhere in the middle.	Epilepsy and Behavior. 41 (pp 270-271), 2014. Date of Publication: December 01, 2014.	Sirven J.I.	Academic Press Inc. (E-mail: apjcs@harcourt.com)	Editorial	Click here for full text options	Find It at Unimelb
300	#1	Ovid Technologies	Embase	Risk and protective factors for depression that adolescents can modify: A systematic review and meta-analysis of longitudinal studies.	Journal of Affective Disorders. 169 (pp 61-75), 2014. Date of Publication: 01 Dec 2014.	Cairns K.E. Yap M.B.H. Pilkington P.D. Jorm A.F.	Elsevier	Review	Click here for full text options	Find It at Unimelb
301	#1	Ovid Technologies	Embase	Popular on youtube: A critical appraisal of the educational quality of information regarding asthma.	Annals of Allergy, Asthma and Immunology. Conference: 2014 Annual Meeting of the American College of Allergy, Asthma and Immunology. Atlanta, GA United States. Conference Publication: (var.pagings). 113(5 SUPPL. 1) (pp A8), 2014. Date of Publication: November 2014.	Gonzalez-Estrada A. Cuervo Pardo L. Ghosh B. Pazheri F. Smith M. Zell K. Wang X. Lang D.M.	American College of Allergy, Asthma and Immunology	Conference Abstract	Click here for full text options	Find It at Unimelb
302	#1	Ovid Technologies	Embase	What is appropriate to post on social media? Ratings from students, faculty members and the public.	Medical education. 48(2) (pp 157-169), 2014. Date of Publication: Feb 2014.	Jain A. Petty E.M. Jaber R.M. Tackett S. Purkiss J. Fitzgerald J. White C.		Article	Click here for full text options	Find It at Unimelb
303	#1	Ovid Technologies	Embase	Report of a parent survey of cannabidiol-enriched cannabis use in pediatric treatment-resistant epilepsy.	Epilepsy and Behavior. 29(3) (pp 574-577), 2013. Date of Publication: December 2013.	Porter B.E. Jacobson C.	Academic Press Inc. (1250 Sixth Avenue, San Diego, California CA 92101, United States)	Article	Click here for full text options	Find It at Unimelb
304	#1	Ovid Technologies	Embase	Characteristics of Twitter conversations on illicit drug use.	Clinical Toxicology. Conference: 33rd International Congress of the European Association of Poisons Centres and Clinical Toxicologists, EAPCCT 2013. Copenhagen Denmark. Conference Publication: (var.pagings). 51(4) (pp 349), 2013. Date of Publication: May 2013.	Chary M. Genes N. Manini A.	Informa Healthcare	Conference Abstract	Click here for full text options	Find It at Unimelb
305	#1	Ovid Technologies	Embase	Evaluation of students' knowledge of cannabis influence on human health.	Current Issues in Pharmacy and Medical Sciences. 26(2) (pp 235-239), 2013. Date of Publication: 2013.	Sobczynski J. Drozd M. Wosko S. Wielgus S. Ostapkiewicz A. Kochaniec M. Szymanska J.	Medical University of Lublin (st. Gluska 1, Lublin 20-439, Poland)	Article	Click here for full text options	Find It at Unimelb
306	#1	Ovid Technologies	Embase	Innovative recruitment using online networks: Lessons learned from an online study of alcohol and other drug use utilizing a web-based, Respondent- Driven Sampling (webRDS) strategy.	Journal of Studies on Alcohol and Drugs. 73(5) (pp 834-838), 2012. Date of Publication: 2012.	Bauermeister J.A. Zimmerman M.A. Johns M.M. Glowacki P. Stoddard S. Volz E.	Alcohol Research Documentation Inc. (607 Allison Rd., Piscataway NJ 08854-8001, United States)	Article	Click here for full text options	Find It at Unimelb
307	#1	Ovid Technologies	Embase	Epilepsy on YouTube: A review of 100 videos.	Epilepsy Currents. Conference: 64th Annual Meeting of the American Epilepsy Society, AES and 3rd Biennial North American Regional Epilepsy Congress. San Antonio, TX United States. Conference Publication: (var.pagings). 11(1 SUPPL. 1) (no pagination), 2011. Date of Publication: 2011.	Noe K. Shulman D. Tapsell L.	American Epilepsy Society	Conference Abstract	Click here for full text options	Find It at Unimelb
308	#1	Ovid Technologies	Embase	Waterpipe tobacco smoking: Knowledge, attitudes, beliefs, and behavior in two U.S. samples.	Nicotine and Tobacco Research. 10(2) (pp 393-398), 2008. Date of Publication: February 2008.	Smith-Simone S. Maziak W. Ward K. Eissenberg T.	Oxford University Press (Great Clarendon Street, Oxford OX2 6DP, United Kingdom)	Article	Click here for full text options	Find It at Unimelb
1	#2	Ovid Technologies	Embase	Driving After Cannabis Use Among Young Adults in Michigan.	Cannabis and Cannabinoid Research. 7(1) (pp 100-106), 2022. Date of Publication: 01 Feb 2022.	Hicks D.L. Resko S.M. Ellis J.D. Agius E. Early T.J.	Mary Ann Liebert Inc.	Article	Click here for full text options	Find It at Unimelb
2	#2	Ovid Technologies	Embase	The perceptions and beliefs of cannabis use among Canadian genitourinary cancer patients.	Canadian Urological Association Journal. 16(2) (no pagination), 2022. Date of Publication: February 2022.	Taneja S. Guo Y. Slaven M. Lalani A.-K. Shaw E. Tajzler C. Hotte S. Kapoor A.	Canadian Urological Association	Article	Click here for full text options	Find It at Unimelb
3	#2	Ovid Technologies	Embase	Health claims about cannabidiol products: A retrospective analysis of u.s. food and drug administration warning letters from 2015 to 2019.	Cannabis and Cannabinoid Research. 6(6) (pp 559-563), 2021. Date of Publication: December 2021.	Wagoner K.G. Lazard A.J. Romero-Sandoval E.A. Reboussin B.A.	Mary Ann Liebert Inc.	Article	Click here for full text options	Find It at Unimelb
4	#2	Ovid Technologies	Embase	Attitudes towards and use of cannabis in New Zealand patients with inflammatory bowel disease: An exploratory study.	New Zealand Medical Journal. 134(1530) (pp 38-47), 2021. Date of Publication: 19 Feb 2021.	Appleton K. Whittaker E. Cohen Z. Rhodes H.M. Dunn C. Murphy S. Gaastra M. Galletly A. Dougherty S. Haren A. Sukumaran N. Aluzaite K. Dockerty J.D. Turner R.M. Schultz M.	New Zealand Medical Association	Article	Click here for full text options	Find It at Unimelb
5	#2	Ovid Technologies	Embase	Substance Use, Financial Stress, Employment Disruptions, and Anxiety among Veterans during the COVID-19 Pandemic.	Psychological reports. (pp 332941221080413), 2022. Date of Publication: 24 Mar 2022.	Tran D.D. Fitzke R.E. Wang J. Davis J.P. Pedersen E.R.	NLM (Medline)	Article	Click here for full text options	Find It at Unimelb
6	#2	Ovid Technologies	Embase	A Cross-Sectional Study of Cannabidiol Users.	Cannabis and cannabinoid research. 3(1) (pp 152-161), 2018. Date of Publication: 2018.	Corroon J. Phillips J.A.	NLM (Medline)	Article	Click here for full text options	Find It at Unimelb
7	#2	Ovid Technologies	Embase	What families in the UK use to manage attention-deficit/hyperactivity disorder (ADHD): A survey of resource use.	BMJ Paediatrics Open. 4(1) (no pagination), 2020. Article Number: e000771. Date of Publication: 25 Nov 2020.	Fibert P. Relton C.	BMJ Publishing Group	Article	Click here for full text options	Find It at Unimelb
8	#2	Ovid Technologies	Embase	The Distinguished Dozen: 2021 Journal of Adolescent Health Articles Making Distinguished Contributions to Adolescent and Young Adult Health.	Journal of Adolescent Health. 70(4) (pp 517-520), 2022. Date of Publication: April 2022.	Ford C.A. Boyer C.B. Halpern C.T. Katzman D.K. Ross D.A.	Elsevier Inc.	Editorial	Click here for full text options	Find It at Unimelb
9	#2	Ovid Technologies	Embase	Sex in the Context of Substance Use: A Study of Perceived Benefits and Risks, Boundaries, and Behaviors among Adolescents Participating in an Internet-Based Intervention.	Archives of sexual behavior. 51(3) (pp 1741-1764), 2022. Date of Publication: 01 Apr 2022.	Brady S.S. Jefferson S.C. Saliares E. Porta C.M. Patrick M.E.	NLM (Medline)	Article	Click here for full text options	Find It at Unimelb
10	#2	Ovid Technologies	Embase	Exploring medicinal use of cannabis in a time of policy change in New Zealand.	New Zealand Medical Journal. 133(1515) (pp 54-69), 2020. Date of Publication: 22 May 2020.	Rychert M. Wilkins C. Parker K. Graydon-Guy T.	New Zealand Medical Association	Article	Click here for full text options	Find It at Unimelb
11	#2	Ovid Technologies	Embase	Use and Perceptions of Opioids Versus Marijuana among Cancer Survivors.	Journal of cancer education : the official journal of the American Association for Cancer Education. 37(1) (pp 91-101), 2022. Date of Publication: 01 Feb 2022.	Potts J.M. Getachew B. Vu M. Nehl E. Yeager K.A. Leach C.R. Berg C.J.	NLM (Medline)	Article	Click here for full text options	Find It at Unimelb
12	#2	Ovid Technologies	Embase	Twitter Surveillance at the Intersection of the Triangulum.	Nicotine and Tobacco Research. 24(1) (pp 118-124), 2022. Date of Publication: 01 Jan 2022.	Majmundar A. Allem J.-P. Cruz T.B. Unger J.B. Pentz M.A.	Oxford University Press	Article	Click here for full text options	Find It at Unimelb
13	#2	Ovid Technologies	Embase	"I got a bunch of weed to help me through the withdrawals": Naturalistic cannabis use reported in online opioid and opioid recovery community discussion forums.	PLoS ONE. 17(2 February) (no pagination), 2022. Article Number: e0263583. Date of Publication: February 2022.	Meacham M.C. Nobles A.L. Andrew Tompkins D. Thrul J.	Public Library of Science	Article	Click here for full text options	Find It at Unimelb
14	#2	Ovid Technologies	Embase	An Exploration of e-Cigarette-Related Search Items on YouTube: Network Analysis.	Journal of Medical Internet Research. 24(1) (no pagination), 2022. Article Number: e30679. Date of Publication: January 2022.	Dashtian H. Murthy D. Kong G.	JMIR Publications Inc.	Article	Click here for full text options	Find It at Unimelb
15	#2	Ovid Technologies	Embase	High-risk health behaviours of pregnancy-planning women and men: Is there a need for preconception care?.	Midwifery. 106 (pp 103244), 2022. Date of Publication: 01 Mar 2022.	Dennis C.-L. Brennenstuhl S. Brown H.K. Bell R.C. Marini F. Birken C.S.	NLM (Medline)	Article	Click here for full text options	Find It at Unimelb
16	#2	Ovid Technologies	Embase	A social media intervention for cannabis use among emerging adults: Randomized controlled trial.	Drug and Alcohol Dependence. 232 (no pagination), 2022. Article Number: 109345. Date of Publication: 01 Mar 2022.	Bonar E.E. Goldstick J.E. Chapman L. Bauermeister J.A. Young S.D. McAfee J. Walton M.A.	Elsevier Ireland Ltd	Article	Click here for full text options	Find It at Unimelb
17	#2	Ovid Technologies	Embase	International online survey of 1048 individuals with functional neurological disorder.	European Journal of Neurology. 28(11) (pp 3591-3602), 2021. Date of Publication: November 2021.	Butler M. Shipston-Sharman O. Seynaeve M. Bao J. Pick S. Bradley-Westguard A. Ilola E. Mildon B. Golder D. Rucker J. Stone J. Nicholson T.	John Wiley and Sons Inc	Article	Click here for full text options	Find It at Unimelb
18	#2	Ovid Technologies	Embase	Exploring Televend, an innovative combination of cryptomarket and messaging app technologies for trading prohibited drugs.	Drug and Alcohol Dependence. 231 (no pagination), 2022. Article Number: 109243. Date of Publication: 01 Feb 2022.	Barratt M.J. Lamy F.R. Engel L. Davies E. Puljevic C. Ferris J.A. Winstock A.R.	Elsevier Ireland Ltd	Article	Click here for full text options	Find It at Unimelb
19	#2	Ovid Technologies	Embase	Characterizing prescription stimulant nonmedical use (NMU) among adults recruited from Reddit.	Addictive Behaviors Reports. 14 (no pagination), 2021. Article Number: 100376. Date of Publication: December 2021.	Vosburg S.K. Robbins R.S. Antshel K.M. Faraone S.V. Green J.L.	Elsevier Ltd	Article	Click here for full text options	Find It at Unimelb
20	#2	Ovid Technologies	Embase	Using a mixed methods approach to identify public perception of vaping risks and overall health outcomes on Twitter during the 2019 EVALI outbreak.	International Journal of Medical Informatics. 155 (no pagination), 2021. Article Number: 104574. Date of Publication: November 2021.	Kasson E. Singh A.K. Huang M. Wu D. Cavazos-Rehg P.	Elsevier Ireland Ltd	Article	Click here for full text options	Find It at Unimelb
21	#2	Ovid Technologies	Embase	Delta-8-THC: Delta-9-THC's nicer younger sibling?.	Journal of Cannabis Research. 4(1) (no pagination), 2022. Article Number: 4. Date of Publication: December 2022.	Kruger J.S. Kruger D.J.	BioMed Central Ltd	Article	Click here for full text options	Find It at Unimelb
22	#2	Ovid Technologies	Embase	Profile and correlates of colorimetric reagent kit use among people who use ecstasy/MDMA and other illegal stimulants in Australia.	International Journal of Drug Policy. 97 (no pagination), 2021. Article Number: 103334. Date of Publication: November 2021.	Peacock A. Gibbs D. Price O. Barratt M.J. Ezard N. Sutherland R. Hill P.L. Grigg J. Lenton S. Page R. Salom C. Hughes C. Bruno R.	Elsevier B.V.	Article	Click here for full text options	Find It at Unimelb
23	#2	Ovid Technologies	Embase	QUALITY OF LIFE (QOL), COPING, AND RESILIENCY IN PATIENTS WITH INFLAMMATORY BOWEL DISEASE DURING THE COVID-19 PANDEMIC.	Gastroenterology. Conference: DDW 2021. Virtual, Online. 160(6 Supplement) (pp S-557), 2021. Date of Publication: May 2021.	Fink M.C. Simons M.L. Taft T.	W.B. Saunders	Conference Abstract	Click here for full text options	Find It at Unimelb
24	#2	Ovid Technologies	Embase	Treatment of Adolescent e-Cigarette Use: Limitations of Existing Nicotine Use Disorder Treatment and Future Directions for e-Cigarette Use Cessation.	Journal of the American Academy of Child and Adolescent Psychiatry. 60(1) (pp 14-16), 2021. Date of Publication: January 2021.	Adams Z.W. Kwon E. Aalsma M.C. Zapolski T.C.B. Dir A. Hulvershorn L.A.	Elsevier Inc.	Editorial	Click here for full text options	Find It at Unimelb
25	#2	Ovid Technologies	Embase	Availability and promotion of cannabidiol (Cbd) products in online vape shops.	International Journal of Environmental Research and Public Health. 18(13) (no pagination), 2021. Article Number: 6719. Date of Publication: 01 Jul 2021.	Leas E.C. Moy N. McMenamin S.B. Shi Y. Benmarhnia T. Stone M.D. Trinidad D.R. White M.	MDPI	Article	Click here for full text options	Find It at Unimelb
26	#2	Ovid Technologies	Embase	Topics Analysis of Reddit and Twitter Posts Discussing Inflammatory Bowel Disease and Distress from 2017 to 2019.	Crohn's and Colitis 360. 3(3) (no pagination), 2021. Article Number: otab044. Date of Publication: 01 Jul 2021.	Rohde J.A. Sibley A.L. Noar S.M.	Oxford University Press	Article	Click here for full text options	Find It at Unimelb
27	#2	Ovid Technologies	Embase	Changing Patterns of Substance Use During the Coronavirus Pandemic: Self-Reported Use of Tobacco, Alcohol, Cannabis, and Other Drugs.	Frontiers in Psychiatry. 12 (no pagination), 2021. Article Number: 633551. Date of Publication: 26 May 2021.	Benschop A. van Bakkum F. Noijen J.	Frontiers Media S.A.	Article	Click here for full text options	Find It at Unimelb
28	#2	Ovid Technologies	Embase	Internet Claims on the Health Benefits of Cannabis Use.	Journal of General Internal Medicine. 36(11) (pp 3611-3614), 2021. Date of Publication: November 2021.	Lau N. Gerson M. Korenstein D. Keyhani S.	Springer	Note	Click here for full text options	Find It at Unimelb
29	#2	Ovid Technologies	Embase	Analysis of psoriasis-related posts on Twitter: An abundance of patient-driven advocacy versus a scarcity of dermatologists.	Journal of the American Academy of Dermatology. 85(6) (pp 1579-1581), 2021. Date of Publication: December 2021.	Li W. Le N. Lee D.J. Reuter K.	Elsevier Inc.	Article	Click here for full text options	Find It at Unimelb
30	#2	Ovid Technologies	Embase	Transgender Women's Internet Survey and Testing: Protocol and Key Indicators Report.	Transgender Health. 6(5) (pp 256-266), 2021. Date of Publication: 01 Oct 2021.	Zlotorzynska M. Sanchez T.H. Scheim A.I. Lyons C.E. Maksut J.L. Wiginton J.M. Baral S.D.	Mary Ann Liebert Inc.	Article	Click here for full text options	Find It at Unimelb
31	#2	Ovid Technologies	Embase	Addictive behaviours among university students in Malaysia during COVID-19 pandemic.	Addictive Behaviors Reports. 14 (no pagination), 2021. Article Number: 100375. Date of Publication: December 2021.	Ting C.H. Essau C.	Elsevier Ltd	Article	Click here for full text options	Find It at Unimelb
32	#2	Ovid Technologies	Embase	Feasibility and acceptability of using smartphone-based EMA to assess patterns of prescription opioid and medical cannabis use among individuals with chronic pain.	Internet Interventions. 26 (no pagination), 2021. Article Number: 100460. Date of Publication: December 2021.	Anderson Goodell E.M. Nordeck C. Finan P.H. Vandrey R. Dunn K.E. Thrul J.	Elsevier B.V.	Article	Click here for full text options	Find It at Unimelb
33	#2	Ovid Technologies	Embase	Predicting changes in substance use following psychedelic experiences: natural language processing of psychedelic session narratives.	American Journal of Drug and Alcohol Abuse. 47(4) (pp 444-454), 2021. Date of Publication: 2021.	Cox D.J. Garcia-Romeu A. Johnson M.W.	Taylor and Francis Ltd.	Article	Click here for full text options	Find It at Unimelb
34	#2	Ovid Technologies	Embase	Vapor exposure to DELTA9-tetrahydrocannabinol (THC) slows locomotion of the Maine lobster (Homarus americanus).	Pharmacology Biochemistry and Behavior. 207 (no pagination), 2021. Article Number: 173222. Date of Publication: August 2021.	Gutierrez A. Creehan K.M. Turner M.L. Tran R.N. Kerr T.M. Nguyen J.D. Taffe M.A.	Elsevier Inc.	Article	Click here for full text options	Find It at Unimelb
35	#2	Ovid Technologies	Embase	Covid-19 pandemic impact on substance misuse: A social media listening, mixed method analysis.	Brain Sciences. 11(7) (no pagination), 2021. Article Number: 907. Date of Publication: July 2021.	Arillotta D. Guirguis A. Corkery J.M. Scherbaum N. Schifano F.	MDPI	Article	Click here for full text options	Find It at Unimelb
36	#2	Ovid Technologies	Embase	Substance use and addictive behaviours during COVID-19 confinement measures increased in intensive users: Results of an online general population survey in the Czech Republic.	Epidemiologie, Mikrobiologie, Imunologie. 70(2) (pp 98-103), 2021. Date of Publication: 2021.	Mravcik V. Chomynova P.	Czech Medical Association J.E. Purkyne	Article	Click here for full text options	Find It at Unimelb
37	#2	Ovid Technologies	Embase	"When they say weed causes depression, but it's your fav antidepressant": Knowledgeaware attention framework for relationship extraction.	PLoS ONE. 16(3 March) (no pagination), 2021. Article Number: e0248299. Date of Publication: March 2021.	Yadav S. Lokala U. Daniulaityte R. Thirunarayan K. Lamy F. Sheth A.	Public Library of Science	Article	Click here for full text options	Find It at Unimelb
38	#2	Ovid Technologies	Embase	Effectiveness of a Vaping Cessation Text Message Program among Young Adult e-Cigarette Users: A Randomized Clinical Trial.	JAMA Internal Medicine. 181(7) (pp 923-930), 2021. Date of Publication: July 2021.	Graham A.L. Amato M.S. Cha S. Jacobs M.A. Bottcher M.M. Papandonatos G.D.	American Medical Association	Article	Click here for full text options	Find It at Unimelb
39	#2	Ovid Technologies	Embase	Kaleidoscope.	British Journal of Psychiatry. 218(6) (pp 355-356), 2021. Date of Publication: June 2021.	Tracy D.K. Joyce D.W. Albertson D.N. Shergill S.S.	Cambridge University Press	Note	Click here for full text options	Find It at Unimelb
40	#2	Ovid Technologies	Embase	Knowledge-infused abstractive summarization of clinical diagnostic interviews: Framework development study.	JMIR Mental Health. 8(5) (no pagination), 2021. Article Number: e20865. Date of Publication: May 2021.	Manas G. Aribandi V. Kursuncu U. Alambo A. Shalin V.L. Thirunarayan K. Beich J. Narasimhan M. Sheth A.	JMIR Publications Inc.	Review	Click here for full text options	Find It at Unimelb
41	#2	Ovid Technologies	Embase	A Systematic Review of Assessments and Interventions for Chronic Pain in Young Children With or at High Risk for Cerebral Palsy.	Journal of Child Neurology. 36(9) (pp 697-710), 2021. Date of Publication: August 2021.	Letzkus L. Fehlings D. Ayala L. Byrne R. Gehred A. Maitre N.L. Noritz G. Rosenberg N.S. Tanner K. Vargus-Adams J. Winter S. Lewandowski D.J. Novak I.	SAGE Publications Inc.	Article	Click here for full text options	Find It at Unimelb
42	#2	Ovid Technologies	Embase	When an obscurity becomes trend: social-media descriptions of tianeptine use and associated atypical drug use.	American Journal of Drug and Alcohol Abuse. 47(4) (pp 455-466), 2021. Date of Publication: 2021.	Smith K.E. Rogers J.M. Strickland J.C. Epstein D.H.	Taylor and Francis Ltd.	Article	Click here for full text options	Find It at Unimelb
43	#2	Ovid Technologies	Embase	Aripiprazole in the treatment of bipolar disorder due to traumatic brain injury: A case description.	Bipolar Disorders. 23(5) (pp 521-523), 2021. Date of Publication: August 2021.	Fernandez Leonor S. Perez de Mendiola Etxezarraga X.	John Wiley and Sons Inc	Article	Click here for full text options	Find It at Unimelb
44	#2	Ovid Technologies	Embase	Knowledge about and attitudes towards medical cannabis among Austrian university students.	Complementary Therapies in Medicine. 58 (no pagination), 2021. Article Number: 102700. Date of Publication: May 2021.	Felnhofer A. Kothgassner O.D. Stoll A. Klier C.	Churchill Livingstone	Article	Click here for full text options	Find It at Unimelb
45	#2	Ovid Technologies	Embase	What are the informational pathways that shape people's use of cannabidiol for medical purposes?.	Journal of Cannabis Research. 3(1) (no pagination), 2021. Article Number: 13. Date of Publication: December 2021.	Zenone M.A. Snyder J. Crooks V.A.	BioMed Central Ltd	Article	Click here for full text options	Find It at Unimelb
46	#2	Ovid Technologies	Embase	The rise of online sports betting, its fallout, and the onset of a new profile in gambling disorder: young people.	Journal of Addictive Diseases. 39(3) (pp 363-372), 2021. Date of Publication: 2021.	Barrera-Algarin E. Vazquez-Fernandez M.J.	Routledge	Article	Click here for full text options	Find It at Unimelb
47	#2	Ovid Technologies	Embase	The Early Impact of the COVID-19 Lockdown on Stress and Addictive Behaviors in an Alcohol-Consuming Student Population in France.	Frontiers in Psychiatry. 12 (no pagination), 2021. Article Number: 628631. Date of Publication: 09 Feb 2021.	Flaudias V. Zerhouni O. Pereira B. Cherpitel C.J. Boudesseul J. de Chazeron I. Romo L. Guillaume S. Samalin L. Cabe J. Begue L. Gerbaud L. Rolland B. Llorca P.-M. Naassila M. Brousse G.	Frontiers Media S.A.	Article	Click here for full text options	Find It at Unimelb
48	#2	Ovid Technologies	Embase	Mixed methods study of the potential therapeutic benefits from medical cannabis for patients in Florida.	Complementary Therapies in Medicine. 57 (no pagination), 2021. Article Number: 102669. Date of Publication: March 2021.	Luque J.S. Okere A.N. Reyes-Ortiz C.A. Williams P.M.	Churchill Livingstone	Article	Click here for full text options	Find It at Unimelb
49	#2	Ovid Technologies	Embase	Reasons for cannabidiol use: a cross-sectional study of CBD users, focusing on self-perceived stress, anxiety, and sleep problems.	Journal of Cannabis Research. 3(1) (no pagination), 2021. Article Number: 5. Date of Publication: December 2021.	Moltke J. Hindocha C.	BioMed Central Ltd	Article	Click here for full text options	Find It at Unimelb
50	#2	Ovid Technologies	Embase	Identifying self-management support needs for pregnant women with opioid misuse in online health communities: Mixed methods analysis of web posts.	Journal of Medical Internet Research. 23(2) (no pagination), 2021. Article Number: e18296. Date of Publication: February 2021.	Liang O.S. Chen Y. Bennett D.S. Yang C.C.	JMIR Publications Inc.	Article	Click here for full text options	Find It at Unimelb
51	#2	Ovid Technologies	Embase	Coping With the COVID-19 Pandemic: Examining Gender Differences in Stress and Mental Health Among University Students.	Frontiers in Psychiatry. 12 (no pagination), 2021. Article Number: 650759. Date of Publication: 07 Apr 2021.	Prowse R. Sherratt F. Abizaid A. Gabrys R.L. Hellemans K.G.C. Patterson Z.R. McQuaid R.J.	Frontiers Media S.A.	Article	Click here for full text options	Find It at Unimelb
52	#2	Ovid Technologies	Embase	COgnitive enhancement and consumption of psychoactive Substances among Youth Students (COSYS): a cross-sectional study in France.	Public Health. 194 (pp 75-78), 2021. Date of Publication: May 2021.	Batisse A. Leger S. Vicaut E. Gerbaud L. Djezzar S.	Elsevier B.V.	Article	Click here for full text options	Find It at Unimelb
53	#2	Ovid Technologies	Embase	News and social media coverage is associated with more downloads and citations of manuscripts that focus on substance use.	Drug and Alcohol Dependence. 218 (no pagination), 2021. Article Number: 108357. Date of Publication: 01 Jan 2021.	Palamar J.J. Strain E.C.	Elsevier Ireland Ltd	Article	Click here for full text options	Find It at Unimelb
54	#2	Ovid Technologies	Embase	Digital public health surveillance: a systematic scoping review.	npj Digital Medicine. 4(1) (no pagination), 2021. Article Number: 41. Date of Publication: December 2021.	Shakeri Hossein Abad Z. Kline A. Sultana M. Noaeen M. Nurmambetova E. Lucini F. Al-Jefri M. Lee J.	Nature Research	Review	Click here for full text options	Find It at Unimelb
55	#2	Ovid Technologies	Embase	A patient perspective of complementary and integrative medicine (CIM) for migraine treatment: a social media survey.	BMC Complementary Medicine and Therapies. 21(1) (no pagination), 2021. Article Number: 58. Date of Publication: December 2021.	Kuruvilla D.E. Mehta A. Ravishankar N. Cowan R.P.	BioMed Central Ltd	Article	Click here for full text options	Find It at Unimelb
56	#2	Ovid Technologies	Embase	Cannabinoids in the management of frontotemporal dementia: A case series.	Neurodegenerative Disease Management. 11(1) (pp 61-64), 2021. Date of Publication: February 2021.	Gopalakrishna G. Srivathsal Y. Kaur G.	Future Medicine Ltd.	Article	Click here for full text options	Find It at Unimelb
57	#2	Ovid Technologies	Embase	Trial by media in celebrity drug cases in India: Just some bad news.	Asian Journal of Psychiatry. 55 (no pagination), 2021. Article Number: 102464. Date of Publication: January 2021.	Bhatia G. Parmar A.	Elsevier B.V.	Letter	Click here for full text options	Find It at Unimelb
58	#2	Ovid Technologies	Embase	Content analysis of cannabis vaping videos on YouTube.	Addiction (Abingdon, England). 116(9) (pp 2443-2453), 2021. Date of Publication: 01 Sep 2021.	Lim C.C.W. Leung J. Chung J.Y.C. Sun T. Gartner C. Connor J. Hall W. Chiu V. Tisdale C. Stjepanovic D. Chan G.	NLM (Medline)	Article	Click here for full text options	Find It at Unimelb
59	#2	Ovid Technologies	Embase	Exploring the use of cannabis as a substitute for prescription drugs in a convenience sample.	Harm Reduction Journal. 18(1) (no pagination), 2021. Article Number: 72. Date of Publication: December 2021.	Kvamme S.L. Pedersen M.M. Romer Thomsen K. Thylstrup B.	BioMed Central Ltd	Article	Click here for full text options	Find It at Unimelb
60	#2	Ovid Technologies	Embase	Compliance with Cannabis Act Regulations Regarding Online Promotion among Canadian Commercial Cannabis-Licensed Firms.	JAMA Network Open. (no pagination), 2021. Article Number: 16551. Date of Publication: 2021.	Sheikhan N.Y. Pinto A.M. Nowak D.A. Abolhassani F. Lefebvre P. Duh M.S. Witek T.J.	American Medical Association	Article	Click here for full text options	Find It at Unimelb
61	#2	Ovid Technologies	Embase	Twitter Posts About Cannabis Use During Pregnancy and Postpartum:A Content Analysis.	Substance use & misuse. 56(7) (pp 1074-1077), 2021. Date of Publication: 2021.	Pang R.D. Dormanesh A. Hoang Y. Chu M. Allem J.-P.	NLM (Medline)	Article	Click here for full text options	Find It at Unimelb
62	#2	Ovid Technologies	Embase	Effects of anxiety sensitivity on cannabis, alcohol, and nicotine use among adolescents: evaluating pathways through anxiety, withdrawal symptoms, and coping motives.	Journal of behavioral medicine. 44(2) (pp 187-201), 2021. Date of Publication: 01 Apr 2021.	Knapp A.A. Allan N.P. Cloutier R. Blumenthal H. Moradi S. Budney A.J. Lord S.E.	NLM (Medline)	Article	Click here for full text options	Find It at Unimelb
63	#2	Ovid Technologies	Embase	Developing an Adaptive Mobile Intervention to Address Risky Substance Use Among Adolescents and Emerging Adults: Usability Study.	JMIR mHealth and uHealth. 9(1) (pp e24424), 2021. Date of Publication: 15 Jan 2021.	Coughlin L.N. Nahum-Shani I. Philyaw-Kotov M.L. Bonar E.E. Rabbi M. Klasnja P. Murphy S. Walton M.A.	NLM (Medline)	Article	Click here for full text options	Find It at Unimelb
64	#2	Ovid Technologies	Embase	How #epilepsy is viewed on social media.	Neurology. Conference: 73rd Annual Meeting of the American Academy of Neurology, AAN 2021. Virtual. 96(15 SUPPL 1) (no pagination), 2021. Date of Publication: May 2021.	Gangloff S. Hanrahan B.	Lippincott Williams and Wilkins	Conference Abstract	Click here for full text options	Find It at Unimelb
65	#2	Ovid Technologies	Embase	Cannabidiol (CBD) use among cancer survivors.	Journal of Clinical Oncology. Conference: Annual Meeting of the American Society of Clinical Oncology, ASCO 2021. Online. 39(15 SUPPL) (no pagination), 2021. Date of Publication: 2021.	Bailey-Dorton C.M. Gentile D. Boselli D. Yaguda S. Greiner R.	American Society of Clinical Oncology	Conference Abstract	Click here for full text options	Find It at Unimelb
66	#2	Ovid Technologies	Embase	Testing unplanned versus planned simultaneous alcohol and marijuana use in relation to substance use and consequences among young adults.	Alcoholism: Clinical and Experimental Research. Conference: 44th Annual Meeting of the Research Society on Alcoholism, RSA 2021. Virtual. 45(SUPPL 1) (pp 183A), 2021. Date of Publication: June 2021.	Fairlie A.M. Graupensperger S. Duckworth J.C. Patrick M.E. Lee C.M.	Blackwell Publishing Ltd	Conference Abstract	Click here for full text options	Find It at Unimelb
67	#2	Ovid Technologies	Embase	Experiences of psilohuasca use as reported in online internet forums.	American Journal on Addictions. Conference: 31st Annual Meeting and Scientific Symposium of the American Academy of Addiction Psychiatry, AAAP 2020. San Antonio, TX United States. 30(3) (pp 255-256), 2021. Date of Publication: May 2021.	Yoo H.J. Opler D.J.	Wiley Blackwell	Conference Abstract	Click here for full text options	Find It at Unimelb
68	#2	Ovid Technologies	Embase	Enhanced addiction management using BDORT acudetox ear protocol.	Acupuncture and Electro-Therapeutics Research. Conference: 36th Annual International Symposium on Acupuncture, Electrotherapeutics, and Latest Advancements. Virtual. 46(1) (pp 21), 2021. Date of Publication: 2021.	Duvvi H.	Cognizant Communication Corporation	Conference Abstract	Click here for full text options	Find It at Unimelb
69	#2	Ovid Technologies	Embase	Substance use trajectories: nonmedical use (nmu) of prescription stimulants via non- oral routes of administration among adults recruited from reddit.	CNS Spectrums. Conference: Neuroscience Education Institute Congress, NEI 2020. Virtual. 26(2) (pp 166-167), 2021. Date of Publication: April 2021.	Green J.L. Vosburg S.K. Robbins R. Faraone S.V. Antshel K.M.	Cambridge University Press	Conference Abstract	Click here for full text options	Find It at Unimelb
70	#2	Ovid Technologies	Embase	Social contagion of gender dysphoria.	Asia-Pacific Psychiatry. Conference: 19th International Congress of the Pacific Rim College of Psychiatrists. Seoul South Korea. 13(SUPPL 1) (no pagination), 2021. Date of Publication: April 2021.	Kenny D.	Wiley-Blackwell	Conference Abstract	Click here for full text options	Find It at Unimelb
71	#2	Ovid Technologies	Embase	Social media information about cannabidiol (CBD) products useamong children: Are the messages presented suggesting theyare safe for children?.	Pediatrics. Conference: 2020 AAP National Conference and Exhibition Meeting. Virtual. 147(3) (pp 110-111), 2021. Date of Publication: March 2021.	Khilji O. Leiner M. Pathak I.	American Academy of Pediatrics	Conference Abstract	Click here for full text options	Find It at Unimelb
72	#2	Ovid Technologies	Embase	Pilot Trial of Dronabinol Adjunctive Treatment of Agitation in Alzheimer's Disease (THC-AD).	American Journal of Geriatric Psychiatry. Conference: 2021 AAGP Annual Meeting. Virtual, Online. 29(4 Supplement) (pp S115-S117), 2021. Date of Publication: April 2021.	Outen J. Rosenberg P. Vandrey R. Amjad H. Burhanullah H. Agronin M. Castaneda R. Isesalaya M. Walsh P. Ash E. Cohen L. Wilkins J. Harper D. Forester B.	Elsevier B.V.	Conference Abstract	Click here for full text options	Find It at Unimelb
73	#2	Ovid Technologies	Embase	Psychological aspects of infertility. A systematic review.	Journal of International Medical Research. 48(6) (no pagination), 2020. Date of Publication: June 2020.	Szkodziak F. Krzyzanowski J. Szkodziak P.	SAGE Publications Ltd	Article	Click here for full text options	Find It at Unimelb
74	#2	Ovid Technologies	Embase	Self-reported Cannabidiol (CBD) Use for Conditions with Proven Therapies.	JAMA Network Open. 3(10) (no pagination), 2020. Article Number: 20977. Date of Publication: October 2020.	Leas E.C. Hendrickson E.M. Nobles A.L. Todd R. Smith D.M. Dredze M. Ayers J.W.	American Medical Association	Article	Click here for full text options	Find It at Unimelb
75	#2	Ovid Technologies	Embase	The Need for Evidence Regarding Cannabidiol.	JAMA Network Open. 3(10) (no pagination), 2020. Article Number: 21067. Date of Publication: October 2020.	Compton W.M. Einstein E.B.	American Medical Association	Note	Click here for full text options	Find It at Unimelb
76	#2	Ovid Technologies	Embase	Virtual reality behavioral activation as an intervention for major depressive disorder: Case report.	JMIR Mental Health. 7(11) (no pagination), 2020. Article Number: e24331. Date of Publication: November 2020.	Paul M. Bullock K. Bailenson J.	JMIR Publications Inc.	Article	Click here for full text options	Find It at Unimelb
77	#2	Ovid Technologies	Embase	Self-Reported Alcohol, Tobacco, and Cannabis Use during COVID-19 Lockdown Measures: Results from a Web-Based Survey.	European Addiction Research. 26(6) (pp 309-315), 2020. Date of Publication: November 2020.	Vanderbruggen N. Matthys F. Van Laere S. Zeeuws D. Santermans L. Van Den Ameele S. Crunelle C.L.	S. Karger AG	Review	Click here for full text options	Find It at Unimelb
78	#2	Ovid Technologies	Embase	Developing a suicide prevention social media campaign with young people (The #Chatsafe Project): Co-design approach.	JMIR Mental Health. 7(5) (no pagination), 2020. Article Number: e17520. Date of Publication: May 2020.	Thorn P. Nicole Tm Hill Lamblin M. Teh Z. Battersby-Coulter R. Rice S. Bendall S. Gibson K.L. Finlay S.M. Blandon R. Libby De Souza West A. Cooksey A. Sciglitano J. Goodrich S. Robinson J.	JMIR Publications Inc.	Article	Click here for full text options	Find It at Unimelb
79	#2	Ovid Technologies	Embase	Cannabis and Impaired Driving.	JAMA - Journal of the American Medical Association. 324(21) (pp 2163-2164), 2020. Date of Publication: 01 Dec 2020.	Cole T.B. Saitz R.	American Medical Association	Editorial	Click here for full text options	Find It at Unimelb
80	#2	Ovid Technologies	Embase	Characterizing Pathways of Non-oral Prescription Stimulant Non-medical Use Among Adults Recruited From Reddit.	Frontiers in Psychiatry. 11 (no pagination), 2020. Article Number: 631792. Date of Publication: 25 Jan 2021.	Vosburg S.K. Robbins R.S. Antshel K.M. Faraone S.V. Green J.L.	Frontiers Media S.A.	Article	Click here for full text options	Find It at Unimelb
81	#2	Ovid Technologies	Embase	Identifying ibd providers knowledge gaps using a prospective web-based survey.	Inflammatory Bowel Diseases. 26(9) (pp 1445-1450), 2020. Date of Publication: 01 Sep 2020.	Malter L. Jain A. Cohen B.L. Gaidos J.K.J. Axisa L. Butterfield L. Rescola B.J. Sarode S. Ehrlich O. Cheifetz A.S.	Oxford University Press	Article	Click here for full text options	Find It at Unimelb
82	#2	Ovid Technologies	Embase	Smartphone-Based Financial Incentives to Promote Smoking Cessation during Pregnancy: A Pilot Study.	Obstetrical and Gynecological Survey. 75(12) (pp 713-714), 2020. Date of Publication: December 2020.	Kurti A.N. Tang K. Bolivar H.A. Evemy C. Medina N. Skelly J. Nighbor T. Higgins S.T.	Lippincott Williams and Wilkins	Note	Click here for full text options	Find It at Unimelb
83	#2	Ovid Technologies	Embase	Use and Perceptions of Opioids versus Marijuana among People Living with HIV.	American journal of health behavior. 44(6) (pp 807-819), 2020. Date of Publication: 01 Nov 2020.	Potts J.M. Getachew B. Vu M. Nehl E. Yeager K.A. Berg C.J.	NLM (Medline)	Article	Click here for full text options	Find It at Unimelb
84	#2	Ovid Technologies	Embase	Co-occurring Use of Cannabis and Tobacco and the Presence of Acute Respiratory Symptoms among Young Adult Light and Intermittent Smokers.	Substance use & misuse. 55(13) (pp 2129-2137), 2020. Date of Publication: 2020.	Correa J.B. Myers M.G. Tully L.K. Doran N.	NLM (Medline)	Article	Click here for full text options	Find It at Unimelb
85	#2	Ovid Technologies	Embase	Cannabidiol (CBD): Perspectives from Pinterest.	Substance use & misuse. 55(13) (pp 2213-2220), 2020. Date of Publication: 2020.	Merten J.W. Gordon B.T. King J.L. Pappas C.	NLM (Medline)	Article	Click here for full text options	Find It at Unimelb
86	#2	Ovid Technologies	Embase	CBD (Cannabidiol) Product Attitudes, Knowledge, and Use Among Young Adults.	Substance use & misuse. 55(7) (pp 1138-1145), 2020. Date of Publication: 2020.	Wheeler M. Merten J.W. Gordon B.T. Hamadi H.	NLM (Medline)	Article	Click here for full text options	Find It at Unimelb
87	#2	Ovid Technologies	Embase	Multiple Health Risk Behaviors in Young Adult Smokers: Stages of Change and Stability over Time.	Annals of behavioral medicine : a publication of the Society of Behavioral Medicine. 54(2) (pp 75-86), 2020. Date of Publication: 24 Jan 2020.	Ramo D.E. Thrul J. Vogel E.A. Delucchi K. Prochaska J.J.	NLM (Medline)	Article	Click here for full text options	Find It at Unimelb
88	#2	Ovid Technologies	Embase	Exploring medicinal use of cannabis in a time of policy change in New Zealand.	The New Zealand medical journal. 133(1515) (pp 54-69), 2020. Date of Publication: 22 May 2020.	Rychert M. Wilkins C. Parker K. Graydon-Guy T.	NLM (Medline)	Article	Click here for full text options	Find It at Unimelb
89	#2	Ovid Technologies	Embase	Social media recruitment for mental health research: A systematic review.	Comprehensive Psychiatry. 103 (no pagination), 2020. Article Number: 152197. Date of Publication: November 2020.	Sanchez C. Grzenda A. Varias A. Widge A.S. Carpenter L.L. McDonald W.M. Nemeroff C.B. Kalin N.H. Martin G. Tohen M. Filippou-Frye M. Ramsey D. Linos E. Mangurian C. Rodriguez C.I.	W.B. Saunders	Article	Click here for full text options	Find It at Unimelb
90	#2	Ovid Technologies	Embase	"How do online and offline sampling compare in a multinational study of drug use and nightlife behaviour?".	International Journal of Drug Policy. 82 (no pagination), 2020. Article Number: 102812. Date of Publication: August 2020.	Waldron J. Grabski M. Freeman T.P. Mokrysz C. Hindocha C. Measham F. van Beek R. van der Pol P. Hauspie B. Dirkx N. Schrooten J. Elgan T.H. Feltmann K. Benedetti E. Tomba G.S. Fabi F. Molinaro S. Gripenberg J. van Havere T. van Laar M. Curran H.V.	Elsevier B.V.	Article	Click here for full text options	Find It at Unimelb
91	#2	Ovid Technologies	Embase	Digital media use and subsequent cannabis and tobacco product use initiation among adolescents.	Drug and Alcohol Dependence. 212 (no pagination), 2020. Article Number: 108017. Date of Publication: 1 July 2020.	Kelleghan A.R. Leventhal A.M. Cruz T.B. Bello M.S. Liu F. Unger J.B. Riehm K. Cho J. Kirkpatrick M.G. McConnell R.S. Barrington-Trimis J.L.	Elsevier Ireland Ltd	Article	Click here for full text options	Find It at Unimelb
92	#2	Ovid Technologies	Embase	Social media surveillance for perceived therapeutic effects of cannabidiol (CBD) products.	International Journal of Drug Policy. 77 (no pagination), 2020. Article Number: 102688. Date of Publication: March 2020.	Tran T. Kavuluru R.	Elsevier B.V.	Article	Click here for full text options	Find It at Unimelb
93	#2	Ovid Technologies	Embase	Cannabis and Impaired Driving.	JAMA - Journal of the American Medical Association. 324(21) (pp 2163-2164), 2020. Date of Publication: 01 Dec 2020.	Cole T.B. Saitz R.	American Medical Association	Editorial	Click here for full text options	Find It at Unimelb
94	#2	Ovid Technologies	Embase	Association of Internet Use With the Use of Addictive Substances in the United States.	American Journal of Cardiology. 135 (pp 182-183), 2020. Date of Publication: 15 Nov 2020.	Jain V. Rifai M.A. Sayani S. Kalra A. Bittner V. Petersen L.A. Virani S.S.	Elsevier Inc.	Letter	Click here for full text options	Find It at Unimelb
95	#2	Ovid Technologies	Embase	Media representation of chronic pain in aotearoa New Zealand- A content analysis of news media.	New Zealand Medical Journal. 133(1508) (pp 92-110), 2020. Date of Publication: 17 Jan 2020.	Devan H. Young J. Avery C. Elder L. Khasyanova Y. Manning D. Scrimgeour M. Grainger R.	New Zealand Medical Association	Article	Click here for full text options	Find It at Unimelb
96	#2	Ovid Technologies	Embase	What Does It Meme? A Qualitative Analysis of Adolescents' Perceptions of Tobacco and Marijuana Messaging.	Public Health Reports. 135(5) (pp 578-586), 2020. Date of Publication: 01 Sep 2020.	Liu J. McLaughlin S. Lazaro A. Halpern-Felsher B.	SAGE Publications Ltd (E-mail: info@sagepub.co.uk)	Article	Click here for full text options	Find It at Unimelb
97	#2	Ovid Technologies	Embase	Cannabidiol (CBD) oil: Rehashing the research, roles and regulations in Australia.	Australian Journal of Herbal and Naturopathic Medicine. 32(2) (pp 54-60), 2020. Date of Publication: June 2020.	Sinclair J. Adams C. Thurgood G.-R. Davidson M. Armour M. Sarris J.	Naturopaths and Herbalists Association of Australia	Article	Click here for full text options	Find It at Unimelb
98	#2	Ovid Technologies	Embase	Cannabidiol for cannabis use disorder: too high hopes? - Authors' reply.	The Lancet Psychiatry. 7(10) (pp 840), 2020. Date of Publication: October 2020.	Freeman T.P. Hindocha C. Baio G. Curran H.V.	Elsevier Ltd	Letter	Click here for full text options	Find It at Unimelb
99	#2	Ovid Technologies	Embase	Cannabis health knowledge and risk perceptions among Canadian youth and young adults.	Harm Reduction Journal. 17(1) (no pagination), 2020. Article Number: 54. Date of Publication: 03 Aug 2020.	Leos-Toro C. Fong G.T. Meyer S.B. Hammond D.	BioMed Central Ltd (E-mail: info@biomedcentral.com)	Article	Click here for full text options	Find It at Unimelb
100	#2	Ovid Technologies	Embase	Factors associated with readiness to quit smoking among young adults enrolled in a Facebook-based tobacco and alcohol intervention study.	Addictive Behaviors. 111 (no pagination), 2020. Article Number: 106524. Date of Publication: December 2020.	Maier L.J. Ramo D.E. Kaur M. Meacham M.C. Satre D.D.	Elsevier Ltd	Article	Click here for full text options	Find It at Unimelb
101	#2	Ovid Technologies	Embase	Psychopharmacology in student health (College and graduate): Substance use disorders and psychiatry.	Current Psychopharmacology. 9(2) (pp 80-81), 2020. Date of Publication: 2020.	Gold M.S. Gold J.A.	Bentham Science Publishers (P.O. Box 294, Bussum 1400 AG, Netherlands)	Editorial	Click here for full text options	Find It at Unimelb
102	#2	Ovid Technologies	Embase	Co-occurrences of substance use and other potentially addictive behaviors: Epidemiological results from the Psychological and Genetic Factors of the Addictive Behaviors (PGA) Study.	Journal of Behavioral Addictions. 9(2) (pp 272-288), 2020. Date of Publication: June 2020.	Kotyuk E. Magi A. Eisinger A. Kiraly O. Vereczkei A. Barta C. Griffiths M.D. Szekely A. Kokonyei G. Farkas J. Kun B. Badgaiyan R.D. Urban R. Blum K. Demetrovics Z.	Akademiai Kiado Rt. (E-mail: info@akkrt.hu)	Article	Click here for full text options	Find It at Unimelb
103	#2	Ovid Technologies	Embase	Correlates of Cannabis Use Disorders among urban women of color: childhood abuse, relationship with spouse/partner, and media exposure.	Journal of Substance Use. (pp 1-6), 2020. Date of Publication: 2020.	Lee J.Y. Pahl K. Kim W.	Taylor and Francis Ltd	Article	Click here for full text options	Find It at Unimelb
104	#2	Ovid Technologies	Embase	Microdosing psychedelics: Demographics, practices, and psychiatric comorbidities.	Journal of Psychopharmacology. 34(6) (pp 612-622), 2020. Date of Publication: 01 Jun 2020.	Rosenbaum D. Weissman C. Anderson T. Petranker R. Dinh-Williams L.-A. Hui K. Hapke E.	SAGE Publications Ltd (E-mail: info@sagepub.co.uk)	Article	Click here for full text options	Find It at Unimelb
105	#2	Ovid Technologies	Embase	Use of GoFundMe to crowdfund complementary and alternative medicine treatments for cancer.	Journal of Cancer Research and Clinical Oncology. 146(7) (pp 1857-1865), 2020. Date of Publication: 01 Jul 2020.	Song S. Cohen A.J. Lui H. Mmonu N.A. Brody H. Patino G. Liaw A. Butler C. Fergus K.B. Mena J. Lee A. Weiser J. Johnson K. Breyer B.N.	Springer	Article	Click here for full text options	Find It at Unimelb
106	#2	Ovid Technologies	Embase	Prevalence and distribution pattern of mood swings in Thai adolescents: A school-based survey in the central region of Thailand.	BMC Psychiatry. 20(1) (no pagination), 2020. Article Number: 191. Date of Publication: 29 Apr 2020.	Angsukiattitavorn S. Seeherunwong A. Panitrat R. Tipayamongkholgul M.	BioMed Central Ltd. (E-mail: info@biomedcentral.com)	Article	Click here for full text options	Find It at Unimelb
107	#2	Ovid Technologies	Embase	Updates in child and adolescent mental health.	International Review of Psychiatry. 32(3) (pp 187-188), 2020. Date of Publication: 02 Apr 2020.	Miller L.	Taylor and Francis Ltd	Editorial	Click here for full text options	Find It at Unimelb
108	#2	Ovid Technologies	Embase	Is There an Association between Social Media Use and Mental Health? the Timing of Confounding Measurement Matters - Reply.	JAMA Psychiatry. 77(4) (pp 438), 2020. Date of Publication: April 2020.	Feder K.A. Riehm K.E. Mojtabai R.	American Medical Association (E-mail: smcleod@itsa.ucsf.edu)	Letter	Click here for full text options	Find It at Unimelb
109	#2	Ovid Technologies	Embase	Does cannabidiol reduce severe behavioural problems in children with intellectual disability? Study protocol for a pilot single-site phase I/II randomised placebo controlled trial.	BMJ Open. 10(3) (no pagination), 2020. Article Number: e034362. Date of Publication: 08 Mar 2020.	Efron D. Taylor K. Payne J.M. Freeman J.L. Cranswick N. Mulraney M. Prakash C. Lee K.J. Williams K.	BMJ Publishing Group (E-mail: subscriptions@bmjgroup.com)	Article	Click here for full text options	Find It at Unimelb
110	#2	Ovid Technologies	Embase	Sexually transmitted infection diagnoses, sexualised drug use and associations with pre-exposure prophylaxis use among men who have sex with men in the UK.	International Journal of STD and AIDS. 31(3) (pp 254-263), 2020. Date of Publication: 01 Mar 2020.	Hibbert M.P. Brett C.E. Porcellato L.A. Hope V.D.	SAGE Publications Ltd (E-mail: info@sagepub.co.uk)	Article	Click here for full text options	Find It at Unimelb
111	#2	Ovid Technologies	Embase	Parental Cannabis Use: Contradictory Discourses in the Media, Government Publications, and the Scientific Literature.	Journal of the American Academy of Child and Adolescent Psychiatry. 59(3) (pp 333-335), 2020. Date of Publication: March 2020.	Berthelot N. Garon-Bissonnette J. Drouin-Maziade C. Duguay G. Milot T. Lemieux R. Lacharite C. St-Laurent D. Dubois-Comtois K.	Elsevier Inc. (E-mail: usjcs@elsevier.com)	Letter	Click here for full text options	Find It at Unimelb
112	#2	Ovid Technologies	Embase	Respiratory depression following an accidental overdose of a CBD-labeled product: A pediatric case report.	Journal of the American Pharmacists Association. 60(1) (pp 248-252), 2020. Date of Publication: January - February 2020.	Herbst J. Musgrave G.	Elsevier B.V.	Article	Click here for full text options	Find It at Unimelb
113	#2	Ovid Technologies	Embase	Arkansas community's attitudes toward the regulation of medical cannabis and the pharmacist's involvement in Arkansas medical cannabis.	Journal of the American Pharmacists Association. 60(1) (pp 235-243), 2020. Date of Publication: January - February 2020.	Gladden M.E. Hung D. Bhandari N.R. Franks A.M. Russell L. White L. Fantegrossi W.E. Payakachat N.	Elsevier B.V.	Conference Paper	Click here for full text options	Find It at Unimelb
114	#2	Ovid Technologies	Embase	Cannabis Surveillance With Twitter Data: Emerging Topics and Social Bots.	American journal of public health. 110(3) (pp 357-362), 2020. Date of Publication: 01 Mar 2020.	Allem J.-P. Escobedo P. Dharmapuri L.	NLM (Medline)	Article	Click here for full text options	Find It at Unimelb
115	#2	Ovid Technologies	Embase	Internet claims on the health benefits of cannabis use.	Journal of General Internal Medicine. Conference: Annual Meeting of the Society of General Internal Medicine, SGIM 2020. Birmingham, AL United States. 35(SUPPL 1) (pp S183), 2020. Date of Publication: July 2020.	Lau N. Gerson M. Korenstein D.R. Keyhani S.	Springer New York LLC	Conference Abstract	Click here for full text options	Find It at Unimelb
116	#2	Ovid Technologies	Embase	Pain in the Time of Corona: Impact of COVID 19 Outbreak on Fibromyalgia Patients.	Arthritis and Rheumatology. Conference: American College of Rheumatology Convergence, ACR 2020. Virtual. 72(SUPPL 10) (pp 69-70), 2020. Date of Publication: October 2020.	Aloush V. Gurfinkel A. Shachar N. Ablin J. Elkana O.	John Wiley and Sons Inc.	Conference Abstract	Click here for full text options	Find It at Unimelb
117	#2	Ovid Technologies	Embase	Survey of attitudes toward medical cannabis use among older adults.	Global Advances in Health and Medicine. Conference: International Congress on Integrative Medicine and Health, ICIMH 2020. Cleveland, OH United States. 9 (pp 160-161), 2020. Date of Publication: 2020.	Oliveto A. Addicott M. Mancino M. Fischer-Laycock I. Mendiratta P.	SAGE Publications Ltd	Conference Abstract	Click here for full text options	Find It at Unimelb
118	#2	Ovid Technologies	Embase	Difficult brain death examination after undetermined toxic ingestion.	Neurology. Conference: 72nd Annual Meeting of the American Academy of Neurology, AAN 2020. Toronto, ON Canada. 94(15 Supplement) (no pagination), 2020. Date of Publication: 2020.	Cross D. Kim N.	Lippincott Williams and Wilkins	Conference Abstract	Click here for full text options	Find It at Unimelb
119	#2	Ovid Technologies	Embase	Cannabis Use by Cancer Patients: A Thematic Analysis of Patient-Initiated Cancer Blog Posts.	Journal of Medical Imaging and Radiation Sciences. Conference: RTi3 2020. Toronto Canada. 51(3 Supplement) (pp S17), 2020. Date of Publication: September 2020.	Aubrey R. Chun H. Feuz C. Rosewall T.	Elsevier Inc.	Conference Abstract	Click here for full text options	Find It at Unimelb
120	#2	Ovid Technologies	Embase	Observations on the landscape of migraine social media: A twitter longitudinal infodemiology study.	Headache. Conference: 62nd Annual Scientific Meeting American Headache Society. San Diego, CA United States. 60(Supplement 1) (pp 77), 2020. Date of Publication: June 2020.	Zhang P.	Blackwell Publishing Inc.	Conference Abstract	Click here for full text options	Find It at Unimelb
121	#2	Ovid Technologies	Embase	Fatal cold medication poisoning in an adolescent.	Journal of Medical Toxicology. Conference: 2020 American College of Medical Toxicology Annual Scientific Meeting, ACMT 2020. New York, NY United States. 16(2) (pp 130), 2020. Date of Publication: 2020.	Ontiveros S.T. Cantrell L.	Springer	Conference Abstract	Click here for full text options	Find It at Unimelb
122	#2	Ovid Technologies	Embase	Cannabis-based products for medicinal use: Exploring the views and experiences of people with fibromyalgia.	Annals of the Rheumatic Diseases. Conference: Annual European Congress of Rheumatology, EULAR 2019. Madrid Spain. 78(Supplement 2) (pp 2177), 2019. Date of Publication: June 2019.	Stones S. Quinn D.	BMJ Publishing Group	Conference Abstract	Click here for full text options	Find It at Unimelb
123	#2	Ovid Technologies	Embase	End User-Informed Mobile Health Intervention Development for Adolescent Cannabis Use Disorder: Qualitative Study.	JMIR mHealth and uHealth. 7(10) (pp e13691), 2019. Date of Publication: 04 Oct 2019.	Bagot K. Hodgdon E. Sidhu N. Patrick K. Kelly M. Lu Y. Bath E.	NLM (Medline)	Article	Click here for full text options	Find It at Unimelb
124	#2	Ovid Technologies	Embase	Using Twitter to Understand the Human Bowel Disease Community: Exploratory Analysis of Key Topics.	Journal of medical Internet research. 21(8) (pp e12610), 2019. Date of Publication: 15 Aug 2019.	Perez-Perez M. Perez-Rodriguez G. Fdez-Riverola F. Lourenco A.	NLM (Medline)	Article	Click here for full text options	Find It at Unimelb
125	#2	Ovid Technologies	Embase	Age related differences in cannabis use and subjective effects in a large population-based survey of adult athletes.	Journal of Cannabis Research. 1(1) (no pagination), 2019. Article Number: 7. Date of Publication: 29 Jul 2019.	Zeiger J.S. Silvers W.S. Fleegler E.M. Zeiger R.S.	BioMed Central Ltd. (E-mail: info@biomedcentral.com)	Article	Click here for full text options	Find It at Unimelb
126	#2	Ovid Technologies	Embase	Keeping our balance.	Journal of Psychiatric Practice. 25(6) (pp 417), 2019. Date of Publication: November 2019.	Oldham J.M.	Lippincott Williams and Wilkins (E-mail: kathiest.clai@apta.org)	Editorial	Click here for full text options	Find It at Unimelb
127	#2	Ovid Technologies	Embase	Recent Advances in Using Natural Language Processing to Address Public Health Research Questions Using Social Media and ConsumerGenerated Data.	Yearbook of medical informatics. 28(1) (pp 208-217), 2019. Date of Publication: 01 Aug 2019.	Conway M. Hu M. Chapman W.W.	NLM (Medline)	Article	Click here for full text options	Find It at Unimelb
128	#2	Ovid Technologies	Embase	The decline in adolescent substance use across Europe and North America in the early twenty-first century: A result of the digital revolution?.	International journal of public health. 64(2) (pp 229-240), 2019. Date of Publication: 01 Mar 2019.	De Looze M. van Dorsselaer S. Stevens G.W.J.M. Boniel-Nissim M. Vieno A. Van den Eijnden R.J.J.M.	NLM (Medline)	Article	Click here for full text options	Find It at Unimelb
129	#2	Ovid Technologies	Embase	Social media photos of substance use and their relationship to attitudes and behaviors among ethnic and racial minority emerging adult men living in low-income areas.	Journal of Adolescence. 77 (pp 152-162), 2019. Date of Publication: December 2019.	Lauckner C. Desrosiers A. Muilenburg J. Killanin A. Genter E. Kershaw T.	Academic Press	Article	Click here for full text options	Find It at Unimelb
130	#2	Ovid Technologies	Embase	Hookah Use among Russian adolescents: Prevalence and correlates.	Addictive Behaviors. 90 (pp 258-264), 2019. Date of Publication: March 2019.	Galimov A. El Shahawy O. Unger J.B. Masagutov R. Sussman S.	Elsevier Ltd	Article	Click here for full text options	Find It at Unimelb
131	#2	Ovid Technologies	Embase	Frequently asked questions about dabbing concentrates in online cannabis community discussion forums.	International Journal of Drug Policy. 74 (pp 11-17), 2019. Date of Publication: December 2019.	Meacham M.C. Roh S. Chang J.S. Ramo D.E.	Elsevier B.V.	Article	Click here for full text options	Find It at Unimelb
132	#2	Ovid Technologies	Embase	Cessation of cannabis use: A retrospective cohort study.	Psychiatry Research. 279 (pp 40-46), 2019. Date of Publication: September 2019.	Seidel A.-K. Pedersen A. Hanewinkel R. Morgenstern M.	Elsevier Ireland Ltd	Article	Click here for full text options	Find It at Unimelb
133	#2	Ovid Technologies	Embase	The rise of e-cigarettes, pod mod devices, and JUUL among youth: Factors influencing use, health implications, and downstream effects.	Drug and Alcohol Dependence. 201 (pp 85-93), 2019. Date of Publication: 1 August 2019.	Fadus M.C. Smith T.T. Squeglia L.M.	Elsevier Ireland Ltd	Review	Click here for full text options	Find It at Unimelb
134	#2	Ovid Technologies	Embase	Two- and three-year follow-up from a gender-specific, web-based drug abuse prevention program for adolescent girls.	Addictive Behaviors. 93 (pp 86-92), 2019. Date of Publication: June 2019.	Schwinn T.M. Schinke S.P. Keller B. Hopkins J.	Elsevier Ltd	Article	Click here for full text options	Find It at Unimelb
135	#2	Ovid Technologies	Embase	Acute Mental Health Symptoms in Adolescent Marijuana Users.	JAMA Pediatrics. 173(2) (pp 185-186), 2019. Date of Publication: February 2019.	Levy S. Weitzman E.R.	American Medical Association (E-mail: smcleod@itsa.ucsf.edu)	Letter	Click here for full text options	Find It at Unimelb
136	#2	Ovid Technologies	Embase	#Drugsforsale: An exploration of the use of social media and encrypted messaging apps to supply and access drugs.	International Journal of Drug Policy. 63 (pp 101-110), 2019. Date of Publication: January 2019.	Moyle L. Childs A. Coomber R. Barratt M.J.	Elsevier B.V.	Article	Click here for full text options	Find It at Unimelb
137	#2	Ovid Technologies	Embase	With Neuroimaging, Large NIH Study Could Shine a Light on the Adolescent Brain.	JAMA - Journal of the American Medical Association. 322(9) (pp 802-804), 2019. Date of Publication: 03 Sep 2019.	Abbasi J.	American Medical Association (E-mail: smcleod@itsa.ucsf.edu)	Note	Click here for full text options	Find It at Unimelb
138	#2	Ovid Technologies	Embase	Cannabis use among individuals living with fibromyalgia.	Quality of Life Research. Conference: 26th Annual Conference of the International Society for Quality of Life Research. San Diego, CA United States. 28(SUPPL 1) (pp S129-S130), 2019. Date of Publication: 2019.	Payakachat N. Achraya M. Nagel C.	Springer International Publishing	Conference Abstract	Click here for full text options	Find It at Unimelb
139	#2	Ovid Technologies	Embase	Cannabis use patterns for sleep disorders in Australia: A subanalysis of an online cross-sectional survey.	Journal of Sleep Research. Conference: 31st ASM of Australasian Sleep Association and Australasian Sleep Technologists Association, Sleep DownUnder 2019. Sydney, NSW Australia. 28(SUPPL 1) (no pagination), 2019. Date of Publication: October 2019.	Suraev A. Hoyos C. Mills L. McGregor I. Bravo M. Arkell T. Benson M. Lintzeris N.	Blackwell Publishing Ltd	Conference Abstract	Click here for full text options	Find It at Unimelb
140	#2	Ovid Technologies	Embase	NEW TECHNOLOGIES TO GAIN INSIGHTS INTO ADOLESCENT SUBSTANCE USE DISORDERS.	Journal of the American Academy of Child and Adolescent Psychiatry. Conference: 66th Annual Meeting of the American Academy of Child & Adolescent Psychiatry. Chicago United States. 58(10 Supplement) (pp S324), 2019. Date of Publication: October 2019.	Ivanov I. Parvaz M.A. Blair J.	Elsevier Inc.	Conference Abstract	Click here for full text options	Find It at Unimelb
141	#2	Ovid Technologies	Embase	13.3 INTERVENTION DEVELOPMENT AND DESIGN: DETERMINING ELEMENTS OF MOBILE HEALTH INTERVENTION TO PROMOTE CANNABIS CESSATION AMONG ADOLESCENTS WITH CANNABIS USE DISORDERS.	Journal of the American Academy of Child and Adolescent Psychiatry. Conference: 66th Annual Meeting of the American Academy of Child & Adolescent Psychiatry. Chicago United States. 58(10 Supplement) (pp S318), 2019. Date of Publication: October 2019.	Bagot K.	Elsevier Inc.	Conference Abstract	Click here for full text options	Find It at Unimelb
142	#2	Ovid Technologies	Embase	6.32 CAN CANNABIS USE DURING PREGNANCY OCCUR IN THE ABSENCE OF OTHER RISK FACTORS?.	Journal of the American Academy of Child and Adolescent Psychiatry. Conference: 66th Annual Meeting of the American Academy of Child & Adolescent Psychiatry. Chicago United States. 58(10 Supplement) (pp S281), 2019. Date of Publication: October 2019.	Garon-Bissonnette J. Morneau M. Duguay G. Lemieux R. Dubois-Comtois K. Milot T. Berthelot N.	Elsevier Inc.	Conference Abstract	Click here for full text options	Find It at Unimelb
143	#2	Ovid Technologies	Embase	17.4 THIS IS YOUR BRAIN ON SOCIAL MEDIA.	Journal of the American Academy of Child and Adolescent Psychiatry. Conference: 66th Annual Meeting of the American Academy of Child & Adolescent Psychiatry. Chicago United States. 58(10 Supplement) (pp S325), 2019. Date of Publication: October 2019.	Bagot K.	Elsevier Inc.	Conference Abstract	Click here for full text options	Find It at Unimelb
144	#2	Ovid Technologies	Embase	Real-world data (RWD) and patients reported outcomes (PRO) in breast cancer (BC): Physical, emotional side effects (S/E), financial toxicity (FT), and complementary usage (CM) relations.	Journal of Clinical Oncology. Conference: 2019 Annual Meeting of the American Society of Clinical Oncology, ASCO 2019. Chicago, IL United States. 37(Supplement 15) (no pagination), 2019. Date of Publication: May 2019.	Vorobiof D.A. Malki E. Deutsch I. Hasid L.	American Society of Clinical Oncology	Conference Abstract	Click here for full text options	Find It at Unimelb
145	#2	Ovid Technologies	Embase	Clinical practitioners' education and resource needs for inflammatory bowel diseases.	Inflammatory Bowel Diseases. Conference: 2019 Crohn's and Colitis Congress. Las Vegas, NV United States. 25(Supplement 1) (pp S1), 2019. Date of Publication: February 2019.	Malter L.B. Jain A. Cohen B. Gaidos J. Axisa L. Butterfeld L. Rescola B.J. Sarode S. Cheifetz A. Ehrlich O.G.	Oxford University Press	Conference Abstract	Click here for full text options	Find It at Unimelb
146	#2	Ovid Technologies	Embase	Characteristics associated with high intensity drinking among adolescent and emerging adult risky drinkers.	Alcoholism: Clinical and Experimental Research. Conference: 42nd Annual Scientific Meeting of the Research Society on Alcoholism, RSA 2019. Minneapolis, MN United States. 43(Supplement 1) (pp 81A), 2019. Date of Publication: June 2019.	Bonar E.E. Young S.D. Blow F.C. Cunningham R.M. Bohnert A.S.B. Bauermeister J.A. Walton M.A.	Blackwell Publishing Ltd	Conference Abstract	Click here for full text options	Find It at Unimelb
147	#2	Ovid Technologies	Embase	Evidence for using emojis as an alternative way to assess positive and negative affect in daily studies on young adult alcohol use.	Alcoholism: Clinical and Experimental Research. Conference: 42nd Annual Scientific Meeting of the Research Society on Alcoholism, RSA 2019. Minneapolis, MN United States. 43(Supplement 1) (pp 58A), 2019. Date of Publication: June 2019.	Fairlie A.M. Patrick M.E. Lee C.M.	Blackwell Publishing Ltd	Conference Abstract	Click here for full text options	Find It at Unimelb
148	#2	Ovid Technologies	Embase	Developing a motivational interviewing fidelity coding scheme for alcohol interventions delivered by e-health coaches on social media.	Alcoholism: Clinical and Experimental Research. Conference: 42nd Annual Scientific Meeting of the Research Society on Alcoholism, RSA 2019. Minneapolis, MN United States. 43(Supplement 1) (pp 79A), 2019. Date of Publication: June 2019.	Schneeberger D. Bonar E.E. Bauermeister J. Young S. Blow F.C. Bourque C. Cunningham R.M. Bohnert A. Walton M.A.	Blackwell Publishing Ltd	Conference Abstract	Click here for full text options	Find It at Unimelb
149	#2	Ovid Technologies	Embase	CLINICAL PRACTITIONERS' EDUCATION AND RESOURCE NEEDS FOR INFLAMMATORY BOWEL DISEASES.	Gastroenterology. Conference: 2019 Crohn's and Colitis Congress. Bellagio Las Vegas United States. 156(3 Supplement) (pp S1-S2), 2019. Date of Publication: February 2019.	Malter L.B. Jain A. Cohen B. Gaidos J. Axisa L. Butterfield L. Rescola B.J. Sarode S. Cheifetz A. Ehrlich O.G.	W.B. Saunders	Conference Abstract	Click here for full text options	Find It at Unimelb
150	#2	Ovid Technologies	Embase	Adolescent Lives Matter: Social Well-Being of Sexual And Gender Minority Adolescents At-Risk For And Living With HIV.	Journal of Adolescent Health. Conference: PSYCHOLOGICAL WELL-BEING: INTERNATIONAL TRANSCULTURAL PERSPECTIVES. Washington United States. 64(2 Supplement) (pp S101), 2019. Date of Publication: February 2019.	Arrington-Sanders R. Galai N. Wirtz A. Kwait J. Beyrer C. Dowshen N. D'Angelo L.J. Hailey K. Conley J. Brooks D. Celentano D.	Elsevier USA	Conference Abstract	Click here for full text options	Find It at Unimelb
151	#2	Ovid Technologies	Embase	Youth Appeal In Recreational Marijuana Promotions Across Three Social Media Platforms.	Journal of Adolescent Health. Conference: PSYCHOLOGICAL WELL-BEING: INTERNATIONAL TRANSCULTURAL PERSPECTIVES. Washington United States. 64(2 Supplement) (pp S80), 2019. Date of Publication: February 2019.	Jenkins M.C. Kerr B. Scheck J.B. Gower A.D. Moreno M.A.	Elsevier USA	Conference Abstract	Click here for full text options	Find It at Unimelb
152	#2	Ovid Technologies	Embase	E-Volution- A Two Way Text Messaging Intervention To Support Young People With HIV Achieve Health And Wellbeing.	Journal of Adolescent Health. Conference: PSYCHOLOGICAL WELL-BEING: INTERNATIONAL TRANSCULTURAL PERSPECTIVES. Washington United States. 64(2 Supplement) (pp S95-S96), 2019. Date of Publication: February 2019.	Plax K. Gerke D. Schlueter J. Glotfelty J. Freshman M. Slovacek S.	Elsevier USA	Conference Abstract	Click here for full text options	Find It at Unimelb
153	#2	Ovid Technologies	Embase	Exposure to and Content of Marijuana Product Reviews.	Prevention science : the official journal of the Society for Prevention Research. 19(2) (pp 127-137), 2018. Date of Publication: 01 Feb 2018.	Cavazos-Rehg P.A. Krauss M.J. Sowles S.J. Murphy G.M. Bierut L.J.	NLM (Medline)	Article	Click here for full text options	Find It at Unimelb
154	#2	Ovid Technologies	Embase	"No High Like a Brownie High": A Content Analysis of Edible Marijuana Tweets.	American journal of health promotion : AJHP. 32(4) (pp 880-886), 2018. Date of Publication: 01 May 2018.	Cavazos-Rehg P.A. Zewdie K. Krauss M.J. Sowles S.J.	NLM (Medline)	Article	Click here for full text options	Find It at Unimelb
155	#2	Ovid Technologies	Embase	Troublesome News, Fake News, Biased or Incomplete News.	Clinical Therapeutics. 40(9) (pp 1429-1434), 2018. Date of Publication: September 2018.	Shader R.I.	Excerpta Medica Inc.	Editorial	Click here for full text options	Find It at Unimelb
156	#2	Ovid Technologies	Embase	Sleep Disturbances, Psychosocial Difficulties, and Health Risk Behavior in 16,781 Dutch Adolescents.	Academic Pediatrics. 18(6) (pp 655-661), 2018. Date of Publication: August 2018.	Verkooijen S. de Vos N. Bakker-Camu B.J.W. Branje S.J.T. Kahn R.S. Ophoff R.A. Plevier C.M. Boks M.P.M.	Elsevier Inc. (E-mail: usjcs@elsevier.com)	Article	Click here for full text options	Find It at Unimelb
157	#2	Ovid Technologies	Embase	SCN1A variant and cannabidiol use.	Irish Medical Journal. 111(2) (pp 702), 2018. Date of Publication: February 2018.	Reynolds C. Finnegan R. Forman E. King M.D.	Irish Medical Association	Letter	Click here for full text options	Find It at Unimelb
158	#2	Ovid Technologies	Embase	Recent changes in drug abuse scenarios: The new/novel psychoactive substances (NPS) phenomenon.	Brain Sciences. 8(12) (no pagination), 2018. Article Number: 221. Date of Publication: December 2018.	Schifano F.	MDPI AG (Postfach, Basel CH-4005, Switzerland. E-mail: indexing@mdpi.com)	Editorial	Click here for full text options	Find It at Unimelb
159	#2	Ovid Technologies	Embase	Associations between marijuana use and tobacco cessation outcomes in young adults.	Journal of Substance Abuse Treatment. 94 (pp 69-73), 2018. Date of Publication: November 2018.	Vogel E.A. Rubinstein M.L. Prochaska J.J. Ramo D.E.	Elsevier Inc. (E-mail: usjcs@elsevier.com)	Article	Click here for full text options	Find It at Unimelb
160	#2	Ovid Technologies	Embase	Understanding emerging forms of cannabis use through an online cannabis community: An analysis of relative post volume and subjective highness ratings.	Drug and Alcohol Dependence. 188 (pp 364-369), 2018. Date of Publication: 1 July 2018.	Meacham M.C. Paul M.J. Ramo D.E.	Elsevier Ireland Ltd	Article	Click here for full text options	Find It at Unimelb
161	#2	Ovid Technologies	Embase	A Twitter-based survey on marijuana concentrate use.	Drug and Alcohol Dependence. 187 (pp 155-159), 2018. Date of Publication: 1 June 2018.	Daniulaityte R. Zatreh M.Y. Lamy F.R. Nahhas R.W. Martins S.S. Sheth A. Carlson R.G.	Elsevier Ireland Ltd	Article	Click here for full text options	Find It at Unimelb
162	#2	Ovid Technologies	Embase	"You got to love rosin: Solventless dabs, pure, clean, natural medicine." Exploring Twitter data on emerging trends in Rosin Tech marijuana concentrates.	Drug and Alcohol Dependence. 183 (pp 248-252), 2018. Date of Publication: 1 February 2018.	Lamy F.R. Daniulaityte R. Zatreh M. Nahhas R.W. Sheth A. Martins S.S. Boyer E.W. Carlson R.G.	Elsevier Ireland Ltd	Article	Click here for full text options	Find It at Unimelb
163	#2	Ovid Technologies	Embase	The role of psychopathology in modern psychiatry.	Journal of Psychopathology. 24(3) (pp 111-112), 2018. Date of Publication: September 2018.	Fiorillo A. Dell'Osso B. Maina G. Fagiolini A.	Pacini Editore S.p.A. (Via A. Gherardesca 1, Ospedaletto (Pisa) 56121, Italy. E-mail: journal@jpsychopathol.it)	Editorial	Click here for full text options	Find It at Unimelb
164	#2	Ovid Technologies	Embase	Rolling and scrolling: The portrayal of marijuana cigars (blunts) on YouTube.	Journal of Substance Use. 23(4) (pp 436-440), 2018. Date of Publication: 04 Jul 2018.	Montgomery L. Yockey A.	Taylor and Francis Ltd (E-mail: healthcare.enquiries@informa.com)	Article	Click here for full text options	Find It at Unimelb
165	#2	Ovid Technologies	Embase	The journey to ECMO could start with a single vape: A case of severe hypersensitivity pneumonitis in a pediatric patient.	ASAIO Journal. Conference: 29th Annual Extracorporeal Life Support Organization Conference, ELSO 2018. Scottsdale, AZ United States. 64(Supplement 2) (pp 14), 2018. Date of Publication: September - October 2018.	Attis M. King J. Hardison D. Bridges B.	Lippincott Williams and Wilkins	Conference Abstract	Click here for full text options	Find It at Unimelb
166	#2	Ovid Technologies	Embase	Child and Adolescent Psychiatry Case Studies: A Broad Range of Ethical Dilemmas.	Journal of the American Academy of Child and Adolescent Psychiatry. Conference: AACAP's 65th Annual Meeting. Seattle United States. 57(10 Supplement) (pp S10), 2018. Date of Publication: October 2018.	Bernstein B. Sondheimer A.	Elsevier Inc.	Conference Abstract	Click here for full text options	Find It at Unimelb
167	#2	Ovid Technologies	Embase	Developing socialmedia interventions for risky drinking among adolescents and emerging adults.	Alcoholism: Clinical and Experimental Research. Conference: 41st Annual Scientific Meeting of the Research Society on Alcoholism, RSA 2018. San Diego, CA United States. 42(Supplement 1) (pp 255A), 2018. Date of Publication: June 2018.	Walton M.A. Bauermeister J. Young S. Blow F.C. Schneeberger D. Bourque C. Cunningham R.M. Bohnert A. Bonar E.	Blackwell Publishing Ltd	Conference Abstract	Click here for full text options	Find It at Unimelb
168	#2	Ovid Technologies	Embase	Efficacy and tolerability of high-dose baclofen in a U.S. community population: A randomized, placebo-controlled trial.	Alcoholism: Clinical and Experimental Research. Conference: 41st Annual Scientific Meeting of the Research Society on Alcoholism, RSA 2018. San Diego, CA United States. 42(Supplement 1) (pp 65A), 2018. Date of Publication: June 2018.	Pedersen C.A. Willing L. Kampov-Polevoi A. Jordan R. Casey R. Tatreau J. Gallop R. McCann K. Stansbury M. Garbutt J.C.	Blackwell Publishing Ltd	Conference Abstract	Click here for full text options	Find It at Unimelb
169	#2	Ovid Technologies	Embase	Relationships between binge drinking and other risk factors with stealthing perpetration and victimization amongemerging adults.	Alcoholism: Clinical and Experimental Research. Conference: 41st Annual Scientific Meeting of the Research Society on Alcoholism, RSA 2018. San Diego, CA United States. 42(Supplement 1) (pp 73A), 2018. Date of Publication: June 2018.	Bonar E.E. Kusunoki Y.Y. Philyaw-Kotov M.L. Walton M.A. Ngo Q.M.	Blackwell Publishing Ltd	Conference Abstract	Click here for full text options	Find It at Unimelb
170	#2	Ovid Technologies	Embase	An Online Drug Abuse Prevention Program for Adolescent Girls: Posttest and 1-Year Outcomes.	Journal of youth and adolescence. 47(3) (pp 490-500), 2018. Date of Publication: 01 Mar 2018.	Schwinn T.M. Schinke S.P. Hopkins J. Keller B. Liu X.		Article	Click here for full text options	Find It at Unimelb
171	#2	Ovid Technologies	Embase	The patient voice includes Emojis: A case study in the use of probabilistic topic modeling to characterize patient conversations in an online community of PTSD patients.	Value in Health. Conference: ISPOR 22nd Annual International Meeting. Boston, MA United States. 20(5) (pp A327), 2017. Date of Publication: May 2017.	Eaneff S.D.	Elsevier Ltd	Conference Abstract	Click here for full text options	Find It at Unimelb
172	#2	Ovid Technologies	Embase	Newly incident cannabis use in the United States, 2002-2011: A regional and state level benchmark.	PeerJ. 2017(7) (no pagination), 2017. Article Number: e3616. Date of Publication: 2017.	Leinweber J.P. Cheng H.G. Lopez-Quintero C. Anthony J.C.	PeerJ Inc. (E-mail: pete@peerj.com)	Article	Click here for full text options	Find It at Unimelb
173	#2	Ovid Technologies	Embase	The outcomes of adolescent mental disorders.	Acta Psychiatrica Scandinavica. 137(1) (pp 3-5), 2018. Date of Publication: January 2018.	Borschmann R. Patton G.C.	Blackwell Publishing Ltd	Editorial	Click here for full text options	Find It at Unimelb
174	#2	Ovid Technologies	Embase	The development and pilot testing of the marijuana retail surveillance tool (MRST): assessing marketing and point-of-sale practices among recreational marijuana retailers.	Health education research. 32(6) (pp 465-472), 2017. Date of Publication: 01 Dec 2017.	Berg C.J. Henriksen L. Cavazos-Rehg P. Schauer G.L. Freisthler B.	NLM (Medline)	Article	Click here for full text options	Find It at Unimelb
175	#2	Ovid Technologies	Embase	Predictors of excessive use of social media and excessive online gaming in Czech teenagers.	Journal of Behavioral Addictions. 6(4) (pp 611-619), 2017. Date of Publication: December 2017.	Spilkova J. Chomynova P. Csemy L.	Akademiai Kiado Rt. (E-mail: info@akkrt.hu)	Article	Click here for full text options	Find It at Unimelb
176	#2	Ovid Technologies	Embase	Introduction.	Annual Review of Clinical Psychology. 13 (pp i-iii), 2017. Date of Publication: 08 May 2017.	Cannon T.D. Widiger T.	Annual Reviews Inc. (4139 El Camino Way, P.O. Box 10139, Palo Alto CA 94306, United States)	Editorial	Click here for full text options	Find It at Unimelb
177	#2	Ovid Technologies	Embase	Psychoactive substances as a last resort-a qualitative study of self-treatment of migraine and cluster headaches.	Harm Reduction Journal. 14(1) (no pagination), 2017. Article Number: 60. Date of Publication: 05 Sep 2017.	Andersson M. Persson M. Kjellgren A.	BioMed Central Ltd. (E-mail: info@biomedcentral.com)	Article	Click here for full text options	Find It at Unimelb
178	#2	Ovid Technologies	Embase	Online self-help forums on cannabis: A content assessment.	Patient Education and Counseling. 100(10) (pp 1943-1950), 2017. Date of Publication: October 2017.	Greiner C. Chatton A. Khazaal Y.	Elsevier Ireland Ltd	Article	Click here for full text options	Find It at Unimelb
179	#2	Ovid Technologies	Embase	Self-esteem and social acceptance of the adolescent substance user among high school students in Lagos, Nigeria.	Journal of Substance Use. 23(3) (pp 286-293), 2018. Date of Publication: 04 May 2018.	Afe T. Ogunsemi O. Afe B.	Taylor and Francis Ltd (E-mail: healthcare.enquiries@informa.com)	Article	Click here for full text options	Find It at Unimelb
180	#2	Ovid Technologies	Embase	Social mediation of persuasive media in adolescent substance prevention.	Psychology of Addictive Behaviors. 31(4) (pp 479-487), 2017. Date of Publication: June 2017.	Crano W.D. Alvaro E.M. Tan C.N. Siegel J.T.	Educational Publishing Foundation	Article	Click here for full text options	Find It at Unimelb
181	#2	Ovid Technologies	Embase	Insomnia complaints and substance use in German adolescents: did we underestimate the role of coffee consumption? Results of the KiGGS study.	Journal of Neural Transmission. 124(Supplement 1) (pp 69-78), 2017. Date of Publication: 01 Feb 2017.	Skarupke C. Schlack R. Lange K. Goerke M. Dueck A. Thome J. Szagun B. Cohrs S.	Springer-Verlag Wien (E-mail: michaela.bolli@springer.at)	Article	Click here for full text options	Find It at Unimelb
182	#2	Ovid Technologies	Embase	Digital media and risks for adolescent substance abuse and problematic gambling.	Pediatrics. 140(Supplement 2) (pp S102-S106), 2017. Date of Publication: November 2017.	Romer D. Moreno M.	American Academy of Pediatrics (141 Northwest Point Blvd, P.O. Box 927, Elk Grove Village IL 60007-1098, United States)	Article	Click here for full text options	Find It at Unimelb
183	#2	Ovid Technologies	Embase	An ontology-based approach for detecting drug abuse epidemiology.	Journal of Medical Imaging and Health Informatics. 7(6) (pp 1324-1337), 2017. Date of Publication: October 2017.	Asad S. Saba T. Hussain S. Ahmed M. Akram S. Khan A. Anjum A. Shah M.A. Javaid N.	American Scientific Publishers (E-mail: order@aspbs.com)	Article	Click here for full text options	Find It at Unimelb
184	#2	Ovid Technologies	Embase	Marijuana advertising exposure among current marijuana users in the U.S.	Drug and Alcohol Dependence. 174 (pp 192-200), 2017. Date of Publication: 01 May 2017.	Krauss M.J. Sowles S.J. Sehi A. Spitznagel E.L. Berg C.J. Bierut L.J. Cavazos-Rehg P.A.	Elsevier Ireland Ltd	Article	Click here for full text options	Find It at Unimelb
185	#2	Ovid Technologies	Embase	The growing problem of new psychoactive substances (NPS).	Current Topics in Behavioral Neurosciences. 32 (pp 1-18), 2017. Date of Publication: 2017.	Madras B.K.	Springer Verlag (E-mail: service@springer.de)	Chapter	Click here for full text options	Find It at Unimelb
186	#2	Ovid Technologies	Embase	Attitudes and practices of cannabis dispensary staff.	Drug and Alcohol Dependence. Conference: 2016 Annual Meeting of the College on Problems of Drug Dependence, CPDD 2016. Palm Springs, CA United States. 171 (pp e85), 2017. Date of Publication: 01 Feb 2017.	Haug N.A. Kieschnick D. Sottile J.E. Vandrey R. Babson K. Bonn-Miller M.O.	Elsevier Ireland Ltd	Conference Abstract	Click here for full text options	Find It at Unimelb
187	#2	Ovid Technologies	Embase	Self-compassion and substance use.	Drug and Alcohol Dependence. Conference: 2016 Annual Meeting of the College on Problems of Drug Dependence, CPDD 2016. Palm Springs, CA United States. 171 (pp e159), 2017. Date of Publication: 01 Feb 2017.	Paniagua S.M. Phelps C.L. Rosen K.D. Potter J.S.	Elsevier Ireland Ltd	Conference Abstract	Click here for full text options	Find It at Unimelb
188	#2	Ovid Technologies	Embase	"Get drunk. Smoke weed. Have fun.": A Content Analysis of Tweets About Marijuana and Alcohol.	American journal of health promotion : AJHP. 31(3) (pp 200-208), 2017. Date of Publication: 01 May 2017.	Krauss M.J. Grucza R.A. Bierut L.J. Cavazos-Rehg P.A.		Article	Click here for full text options	Find It at Unimelb
189	#2	Ovid Technologies	Embase	Cannabis as a substitute for prescription drugs - A cross-sectional study.	Journal of Pain Research. 10 (pp 989-998), 2017. Date of Publication: 02 May 2017.	Corroon J.M. Mischley L.K. Sexton M.	Dove Medical Press Ltd. (PO Box 300-008, Albany, Auckland, New Zealand)	Article	Click here for full text options	Find It at Unimelb
190	#2	Ovid Technologies	Embase	"I feel like I've hit the bottom and have no idea what to do": Supportive social networking on Reddit for individuals with a desire to quit cannabis use.	Substance abuse. 38(4) (pp 477-482), 2017. Date of Publication: 01 Oct 2017.	Sowles S.J. Krauss M.J. Gebremedhn L. Cavazos-Rehg P.A.		Article	Click here for full text options	Find It at Unimelb
191	#2	Ovid Technologies	Embase	"Retweet to Pass the Blunt": Analyzing Geographic and Content Features of Cannabis-Related Tweeting Across the United States.	Journal of studies on alcohol and drugs. 78(6) (pp 910-915), 2017. Date of Publication: 01 Nov 2017.	Daniulaityte R. Lamy F.R. Smith G.A. Nahhas R.W. Carlson R.G. Thirunarayan K. Martins S.S. Boyer E.W. Sheth A.		Article	Click here for full text options	Find It at Unimelb
192	#2	Ovid Technologies	Embase	"It Takes Longer, but When It Hits You It Hits You!": Videos About Marijuana Edibles on YouTube.	Substance use & misuse. 52(6) (pp 709-716), 2017. Date of Publication: 12 May 2017.	Krauss M.J. Sowles S.J. Stelzer-Monahan H.E. Bierut T. Cavazos-Rehg P.A.		Article	Click here for full text options	Find It at Unimelb
193	#2	Ovid Technologies	Embase	New trends and hot topics in epileptology: An analysis of top articles published in Epilepsy & Behavior in 2015.	Epilepsy and Behavior. 63 (pp 125-126), 2016. Date of Publication: 01 Oct 2016.	Mula M.	Academic Press Inc. (E-mail: apjcs@harcourt.com)	Editorial	Click here for full text options	Find It at Unimelb
194	#2	Ovid Technologies	Embase	Cannabis Users' Recommended Warnings for Packages of Legally Sold Cannabis: An Australia-Centered Study.	Cannabis and Cannabinoid Research. 1(1) (pp 239-243), 2016. Date of Publication: January 2016.	Malouff J.M. Johnson C.E. Rooke S.E.	Mary Ann Liebert Inc. (E-mail: info@liebertpub.com)	Article	Click here for full text options	Find It at Unimelb
195	#2	Ovid Technologies	Embase	Training and Practices of Cannabis Dispensary Staff.	Cannabis and Cannabinoid Research. 1(1) (pp 244-251), 2016. Date of Publication: January 2016.	Haug N.A. Kieschnick D. Sottile J.E. Babson K.A. Vandrey R. Bonn-Miller M.O.	Mary Ann Liebert Inc. (E-mail: info@liebertpub.com)	Article	Click here for full text options	Find It at Unimelb
196	#2	Ovid Technologies	Embase	A Cross-Sectional Survey of Medical Cannabis Users: Patterns of Use and Perceived Efficacy.	Cannabis and Cannabinoid Research. 1(1) (pp 131-138), 2016. Date of Publication: January 2016.	Sexton M. Cuttler C. Finnell J.S. Mischley L.K.	Mary Ann Liebert Inc. (E-mail: info@liebertpub.com)	Article	Click here for full text options	Find It at Unimelb
197	#2	Ovid Technologies	Embase	Perceptions of social norms and exposure to pro-marijuana messages are associated with adolescent marijuana use.	Preventive Medicine. 93 (pp 171-176), 2016. Date of Publication: 01 Dec 2016.	Roditis M.L. Delucchi K. Chang A. Halpern-Felsher B.	Academic Press Inc. (E-mail: apjcs@harcourt.com)	Article	Click here for full text options	Find It at Unimelb
198	#2	Ovid Technologies	Embase	Suicide in children and young people in England: a consecutive case series.	The Lancet Psychiatry. 3(8) (pp 751-759), 2016. Date of Publication: 01 Aug 2016.	Rodway C. Tham S.-G. Ibrahim S. Turnbull P. Windfuhr K. Shaw J. Kapur N. Appleby L.	Elsevier Ltd	Article	Click here for full text options	Find It at Unimelb
199	#2	Ovid Technologies	Embase	Assessing the validity of online drug forums as a source for estimating demographic and temporal trends in drug use.	Journal of Addiction Medicine. 10(5) (pp 324-330), 2016. Date of Publication: 2016.	Paul M.J. Chisolm M.S. Johnson M.W. Vandrey R.G. Dredze M.	Lippincott Williams and Wilkins (E-mail: agents@lww.com)	Article	Click here for full text options	Find It at Unimelb
200	#2	Ovid Technologies	Embase	A content analysis of tweets about high-potency marijuana.	Drug and Alcohol Dependence. 166 (pp 100-108), 2016. Date of Publication: 01 Sep 2016.	Cavazos-Rehg P.A. Sowles S.J. Krauss M.J. Agbonavbare V. Grucza R. Bierut L.	Elsevier Ireland Ltd	Article	Click here for full text options	Find It at Unimelb
201	#2	Ovid Technologies	Embase	"Those edibles hit hard": Exploration of Twitter data on cannabis edibles in the U.S.	Drug and Alcohol Dependence. 164 (pp 64-70), 2016. Date of Publication: 01 Jul 2016.	Lamy F.R. Daniulaityte R. Sheth A. Nahhas R.W. Martins S.S. Boyer E.W. Carlson R.G.	Elsevier Ireland Ltd	Article	Click here for full text options	Find It at Unimelb
202	#2	Ovid Technologies	Embase	Online survey characterizing vaporizer use among cannabis users.	Drug and Alcohol Dependence. 159 (pp 227-233), 2016. Date of Publication: 01 Feb 2016.	Lee D.C. Crosier B.S. Borodovsky J.T. Sargent J.D. Budney A.J.	Elsevier Ireland Ltd	Article	Click here for full text options	Find It at Unimelb
203	#2	Ovid Technologies	Embase	MONITORING POTENTIAL DRUG INTERACTIONS AND REACTIONS VIA NETWORK ANALYSIS OF INSTAGRAM USER TIMELINES.	Pacific Symposium on Biocomputing. Pacific Symposium on Biocomputing. 21 (pp 492-503), 2016. Date of Publication: 2016.	Correia R.B. Li L. Rocha L.M.		Article	Click here for full text options	Find It at Unimelb
204	#2	Ovid Technologies	Embase	The drug trend conundrum.	Innovations in Clinical Neuroscience. 13(3-4) (pp 11-12), 2016. Date of Publication: April 2016.	Oyemade A.	Matrix Medical Communications (1595 Paoli Pike, Suite 103, West Chester PA 19380, United States)	Letter	Click here for full text options	Find It at Unimelb
205	#2	Ovid Technologies	Embase	Understanding Adolescent Substance Use Disorders in the Era of Marijuana Legalization, Opioid Epidemic, and Social Media.	Child and Adolescent Psychiatric Clinics of North America. 25(3) (pp xiii-xiv), 2016. Date of Publication: 01 Jul 2016.	Hsiao R.C.J. Walker L.R.	W.B. Saunders	Editorial	Click here for full text options	Find It at Unimelb
206	#2	Ovid Technologies	Embase	"I use weed for my ADHD": A qualitative analysis of online forum discussions on cannabis use and ADHD.	PLoS ONE. 11(5) (no pagination), 2016. Article Number: e0156614. Date of Publication: 01 May 2016.	Mitchell J.T. Sweitzer M.M. Tunno A.M. Kollins S.H. Joseph McClernon F.	Public Library of Science (E-mail: plos@plos.org)	Article	Click here for full text options	Find It at Unimelb
207	#2	Ovid Technologies	Embase	Building a learning marijuana surveillance system.	JAMA Pediatrics. 170(3) (pp 193-194), 2016. Date of Publication: March 2016.	Levy S. Weitzman E.R.	American Medical Association (E-mail: smcleod@itsa.ucsf.edu)	Note	Click here for full text options	Find It at Unimelb
208	#2	Ovid Technologies	Embase	A facebook group to support healthy choices involving substance use following a high school motivational speaker: Results from a mixed methods pilot study.	Journal of Adolescent Health. Conference: 2016 Annual Meeting of the Society for Adolescent Health and Medicine, SAHM 2016. Washington, DC United States. Conference Publication: (var.pagings). 58(2 SUPPL. 1) (pp S111-S112), 2016. Date of Publication: February 2016.	Brown R.A. Johnson K.E. Bloom E.L. Meltzer S. Matsko S.V. Minami H. Hecht J.P. Richardson R.	Elsevier USA	Conference Abstract	Click here for full text options	Find It at Unimelb
209	#2	Ovid Technologies	Embase	Using twitter to study high-potency marijuana use with alcohol and other drugs.	Alcoholism: Clinical and Experimental Research. Conference: 39th Annual Scientific Meeting of the Research Society on Alcoholism. New Orleans, LA United States. Conference Publication: (var.pagings). 40(SUPPL. 1) (pp 312A), 2016. Date of Publication: June 2016.	Cavazos-Rehg P.A. Sowles S.J. Krauss M.J. Bierut L.	Blackwell Publishing Ltd	Conference Abstract	Click here for full text options	Find It at Unimelb
210	#2	Ovid Technologies	Embase	The experience of using synthetic cannabinoids: A qualitative analysis of online user self-reports.	European Psychiatry. Conference: 24th European Congress of Psychiatry, EPA 2016. Madrid Spain. Conference Publication: (var.pagings). 33(SUPPL.) (pp S309-S310), 2016. Date of Publication: March 2016.	Newman M. Denton G. Walker T. Grewal J.	Elsevier Masson SAS	Conference Abstract	Click here for full text options	Find It at Unimelb
211	#2	Ovid Technologies	Embase	Marijuana-Related Posts on Instagram.	Prevention science : the official journal of the Society for Prevention Research. 17(6) (pp 710-720), 2016. Date of Publication: 01 Aug 2016.	Cavazos-Rehg P.A. Krauss M.J. Sowles S.J. Bierut L.J.		Article	Click here for full text options	Find It at Unimelb
212	#2	Ovid Technologies	Embase	Characteristics of individuals with spinal cord injury who use cannabis for therapeutic purposes.	Topics in Spinal Cord Injury Rehabilitation. 22(1) (pp 3-12), 2016. Date of Publication: 2016.	Drossel C. Forchheimer M. Meade M.A.	Thomas Land Publishers Inc.	Article	Click here for full text options	Find It at Unimelb
213	#2	Ovid Technologies	Embase	Differences in Gay Male Couples' Use of Drugs and Alcohol With Sex by Relationship HIV Status.	American journal of men's health. 10(4) (pp 262-269), 2016. Date of Publication: 01 Jul 2016.	Mitchell J.W.		Article	Click here for full text options	Find It at Unimelb
214	#2	Ovid Technologies	Embase	Risk and protective factors associated with adolescent girls' substance use: Data from a nationwide Facebook sample.	Substance abuse. 37(4) (pp 564-570), 2016. Date of Publication: 01 Oct 2016.	Schwinn T.M. Schinke S.P. Hopkins J. Thom B.		Article	Click here for full text options	Find It at Unimelb
215	#2	Ovid Technologies	Embase	The HIV Risk Profiles of Latino Sexual Minorities and Transgender Persons Who Use Websites or Apps Designed for Social and Sexual Networking.	Health education & behavior : the official publication of the Society for Public Health Education. 43(1) (pp 86-93), 2016. Date of Publication: 01 Feb 2016.	Sun C.J. Reboussin B. Mann L. Garcia M. Rhodes S.D.		Article	Click here for full text options	Find It at Unimelb
216	#2	Ovid Technologies	Embase	Young Adults' Exposure to Alcohol- and Marijuana-Related Content on Twitter.	Journal of studies on alcohol and drugs. 77(2) (pp 349-353), 2016. Date of Publication: 01 Mar 2016.	Cabrera-Nguyen E.P. Cavazos-Rehg P. Krauss M. Bierut L.J. Moreno M.A.		Article	Click here for full text options	Find It at Unimelb
217	#2	Ovid Technologies	Embase	Prevalence and correlates of social smoking in young adults: Comparisons of behavioral and self-identified definitions.	Nicotine and Tobacco Research. 17(9) (pp 1076-1084), 2015. Date of Publication: September 2015.	Lisha N.E. Delucchi K.L. Ling P.M. Ramo D.E.	Oxford University Press	Article	Click here for full text options	Find It at Unimelb
218	#2	Ovid Technologies	Embase	"Time for dabs": Analyzing Twitter data on marijuana concentrates across the U.S.	Drug and Alcohol Dependence. 155 (pp 307-311), 2015. Article Number: 5711. Date of Publication: 01 Oct 2015.	Daniulaityte R. Nahhas R.W. Wijeratne S. Carlson R.G. Lamy F.R. Martins S.S. Boyer E.W. Smith G.A. Sheth A.	Elsevier Ireland Ltd	Article	Click here for full text options	Find It at Unimelb
219	#2	Ovid Technologies	Embase	Displays of dabbing marijuana extracts on YouTube.	Drug and Alcohol Dependence. 155 (pp 45-51), 2015. Article Number: 5716. Date of Publication: 01 Oct 2015.	Krauss M.J. Sowles S.J. Mylvaganam S. Zewdie K. Bierut L.J. Cavazos-Rehg P.A.	Elsevier Ireland Ltd	Article	Click here for full text options	Find It at Unimelb
220	#2	Ovid Technologies	Embase	Use of Technology to Address Substance Use in the Context of HIV: A Systematic Review.	Current HIV/AIDS Reports. 12(4) (pp 462-471), 2015. Date of Publication: 01 Dec 2015.	Young S.D. Swendeman D. Holloway I.W. Reback C.J. Kao U.	Current Medicine Group LLC 1 (E-mail: info@phl.cursci.com)	Review	Click here for full text options	Find It at Unimelb
221	#2	Ovid Technologies	Embase	Applying linguistic methods to understanding smoking-related conversations on Twitter.	Tobacco control. 24(2) (pp 136-138), 2015. Date of Publication: 01 Mar 2015.	Sanders-Jackson A. Brown C.G. Prochaska J.J.		Article	Click here for full text options	Find It at Unimelb
222	#2	Ovid Technologies	Embase	Alcohol interventions among underage drinkers in the ED: A randomized controlled trial.	Pediatrics. 136(4) (pp e783-e793), 2015. Date of Publication: 01 Oct 2015.	Cunningham R.M. Chermack S.T. Ehrlich P.F. Carter P.M. Booth B.M. Blow F.C. Barry K.L. Walton M.A.	American Academy of Pediatrics (141 Northwest Point Blvd, P.O. Box 927, Elk Grove Village IL 60007-1098, United States)	Article	Click here for full text options	Find It at Unimelb
223	#2	Ovid Technologies	Embase	Twitter chatter about marijuana.	Journal of Adolescent Health. Part S. 56(2) (pp 139-145), 2015. Date of Publication: 01 Feb 2015.	Cavazos-Rehg P.A. Krauss M. Fisher S.L. Salyer P. Grucza R.A. Bierut L.J.	Elsevier USA	Article	Click here for full text options	Find It at Unimelb
224	#2	Ovid Technologies	Embase	Is it important to consider sex and gender in neurocognitive studies?.	Frontiers in Psychiatry. 6(JUN) (no pagination), 2015. Article Number: 83. Date of Publication: 2015.	Mendrek A.	Frontiers Research Foundation (E-mail: info@frontiersin.org)	Article	Click here for full text options	Find It at Unimelb
225	#2	Ovid Technologies	Embase	Novel psychoactive substance use in the European Union.	Drug and Alcohol Dependence. Conference: 2015 Annual Meeting of the College on Problems of Drug Dependence, CPDD 2015. Phoenix, AZ United States. Conference Publication: (var.pagings). 156 (pp e165), 2015. Date of Publication: 01 Nov 2015.	Novak S.P. Hakansson A. Reimer J. Martinez-Raga J. Lorvick J.	Elsevier Ireland Ltd	Conference Abstract	Click here for full text options	Find It at Unimelb
226	#2	Ovid Technologies	Embase	"Smoking pot helps me focus": A qualitative analysis of Internet forum discussions of ADHD and cannabis use.	Drug and Alcohol Dependence. Conference: 2015 Annual Meeting of the College on Problems of Drug Dependence, CPDD 2015. Phoenix, AZ United States. Conference Publication: (var.pagings). 156 (pp e153-e154), 2015. Date of Publication: 01 Nov 2015.	Mitchell J.T. Sweitzer M. Tunno A. Hagmann C. Kollins S.H. McClernon J.	Elsevier Ireland Ltd	Conference Abstract	Click here for full text options	Find It at Unimelb
227	#2	Ovid Technologies	Embase	Characterizing vaporizer use among cannabis users.	Drug and Alcohol Dependence. Conference: 2015 Annual Meeting of the College on Problems of Drug Dependence, CPDD 2015. Phoenix, AZ United States. Conference Publication: (var.pagings). 156 (pp e125), 2015. Date of Publication: 01 Nov 2015.	Lee D.C. Crosier B.S. Budney A.J.	Elsevier Ireland Ltd	Conference Abstract	Click here for full text options	Find It at Unimelb
228	#2	Ovid Technologies	Embase	A possible role of cannabis and synthetic cannabimimetics as weight loss agents: Preliminary indications.	European Neuropsychopharmacology. Conference: 28th European College of Neuropsychopharmacology, ECNP Congress. Amsterdam Netherlands. Conference Publication: (var.pagings). 25(SUPPL. 2) (pp S613), 2015. Date of Publication: September 2015.	Santacroce R. Bersani F.S. Lupi M. Cinosi E. Martinotti G. Di Giannantonio M. Orsolini L.	Elsevier	Conference Abstract	Click here for full text options	Find It at Unimelb
229	#2	Ovid Technologies	Embase	Internet gaming disorder and other media-related disorders and adolescent psychopathology.	European Child and Adolescent Psychiatry. Conference: 16th International Congress of European Society for Child and Adolescent Psychiatry, ESCAP 2015. Madrid Spain. Conference Publication: (var.pagings). 24(1 SUPPL. 1) (pp S14), 2015. Date of Publication: June 2015.	Bilke-Hentsch O.	Dr. Dietrich Steinkopff Verlag GmbH and Co. KG	Conference Abstract	Click here for full text options	Find It at Unimelb
230	#2	Ovid Technologies	Embase	Emerging drugs of abuse.	Disease-a-Month. 60(3) (pp 110-132), 2014. Date of Publication: March 2014.	Nelson M.E. Bryant S.M. Aks S.E.	Mosby Inc. (11830 Westline Industrial Drive, St. Louis MO 63146, United States)	Review	Click here for full text options	Find It at Unimelb
231	#2	Ovid Technologies	Embase	Using digital and social media metrics to develop mental health approaches for youth.	Adolescent Psychiatry (Netherlands). 4(2) (pp 116-121), 2014. Date of Publication: 2014.	Carew C. Kutcher S. Wei Y. McLuckie A.	Bentham Science Publishers B.V. (P.O. Box 294, Bussum 1400 AG, Netherlands)	Article	Click here for full text options	Find It at Unimelb
232	#2	Ovid Technologies	Embase	Risk and protective factors for depression that adolescents can modify: A systematic review and meta-analysis of longitudinal studies.	Journal of Affective Disorders. 169 (pp 61-75), 2014. Date of Publication: 01 Dec 2014.	Cairns K.E. Yap M.B.H. Pilkington P.D. Jorm A.F.	Elsevier	Review	Click here for full text options	Find It at Unimelb
233	#2	Ovid Technologies	Embase	What is appropriate to post on social media? Ratings from students, faculty members and the public.	Medical education. 48(2) (pp 157-169), 2014. Date of Publication: Feb 2014.	Jain A. Petty E.M. Jaber R.M. Tackett S. Purkiss J. Fitzgerald J. White C.		Article	Click here for full text options	Find It at Unimelb
234	#2	Ovid Technologies	Embase	Fascination and social togetherness-Discussions about spice smoking on a Swedish internet forum.	Substance Abuse: Research and Treatment. 7 (pp 191-198), 2013. Date of Publication: 27 Nov 2013.	Kjellgren A. Henningsson H. Soussan C.	SAGE Publications Ltd	Article	Click here for full text options	Find It at Unimelb
235	#2	Ovid Technologies	Embase	Report of a parent survey of cannabidiol-enriched cannabis use in pediatric treatment-resistant epilepsy.	Epilepsy and Behavior. 29(3) (pp 574-577), 2013. Date of Publication: December 2013.	Porter B.E. Jacobson C.	Academic Press Inc. (1250 Sixth Avenue, San Diego, California CA 92101, United States)	Article	Click here for full text options	Find It at Unimelb
236	#2	Ovid Technologies	Embase	Perceived risk associated with tobacco, alcohol and cannabis use among people with and without psychotic disorders.	Addictive Behaviors. 38(6) (pp 2246-2251), 2013. Date of Publication: June 2013.	Thornton L.K. Baker A.L. Johnson M.P. Lewin T.	Elsevier Ltd (Langford Lane, Kidlington, Oxford OX5 1GB, United Kingdom)	Article	Click here for full text options	Find It at Unimelb
237	#2	Ovid Technologies	Embase	Consumption of new psychoactive substances in a Spanish sample of research chemical users.	Human Psychopharmacology. 28(4) (pp 332-340), 2013. Date of Publication: July 2013.	Gonzalez D. Ventura M. Caudevilla F. Torrens M. Farre M.	John Wiley and Sons Ltd (Southern Gate, Chichester, West Sussex PO19 8SQ, United Kingdom)	Conference Paper	Click here for full text options	Find It at Unimelb
238	#2	Ovid Technologies	Embase	Broad reach and targeted recruitment using Facebook for an online survey of young adult substance use.	Journal of medical Internet research. 14(1) (pp e28), 2012. Date of Publication: 2012.	Ramo D.E. Prochaska J.J.	JMIR Publications	Article	Click here for full text options	Find It at Unimelb
239	#2	Ovid Technologies	Embase	Drugs and the media: an introduction.	Substance use & misuse. 46(7) (pp 849-851), 2011. Date of Publication: 2011.	Montagne M.		Editorial	Click here for full text options	Find It at Unimelb
240	#2	Ovid Technologies	Embase	Waterpipe tobacco smoking: Knowledge, attitudes, beliefs, and behavior in two U.S. samples.	Nicotine and Tobacco Research. 10(2) (pp 393-398), 2008. Date of Publication: February 2008.	Smith-Simone S. Maziak W. Ward K. Eissenberg T.	Oxford University Press (Great Clarendon Street, Oxford OX2 6DP, United Kingdom)	Article	Click here for full text options	Find It at Unimelb
1	#3	Ovid Technologies	Embase	The perceptions and beliefs of cannabis use among Canadian genitourinary cancer patients.	Canadian Urological Association Journal. 16(2) (no pagination), 2022. Date of Publication: February 2022.	Taneja S. Guo Y. Slaven M. Lalani A.-K. Shaw E. Tajzler C. Hotte S. Kapoor A.	Canadian Urological Association	Article	Click here for full text options	Find It at Unimelb
2	#3	Ovid Technologies	Embase	Health claims about cannabidiol products: A retrospective analysis of u.s. food and drug administration warning letters from 2015 to 2019.	Cannabis and Cannabinoid Research. 6(6) (pp 559-563), 2021. Date of Publication: December 2021.	Wagoner K.G. Lazard A.J. Romero-Sandoval E.A. Reboussin B.A.	Mary Ann Liebert Inc.	Article	Click here for full text options	Find It at Unimelb
3	#3	Ovid Technologies	Embase	Attitudes towards and use of cannabis in New Zealand patients with inflammatory bowel disease: An exploratory study.	New Zealand Medical Journal. 134(1530) (pp 38-47), 2021. Date of Publication: 19 Feb 2021.	Appleton K. Whittaker E. Cohen Z. Rhodes H.M. Dunn C. Murphy S. Gaastra M. Galletly A. Dougherty S. Haren A. Sukumaran N. Aluzaite K. Dockerty J.D. Turner R.M. Schultz M.	New Zealand Medical Association	Article	Click here for full text options	Find It at Unimelb
4	#3	Ovid Technologies	Embase	A Cross-Sectional Study of Cannabidiol Users.	Cannabis and cannabinoid research. 3(1) (pp 152-161), 2018. Date of Publication: 2018.	Corroon J. Phillips J.A.	NLM (Medline)	Article	Click here for full text options	Find It at Unimelb
5	#3	Ovid Technologies	Embase	Exploring medicinal use of cannabis in a time of policy change in New Zealand.	New Zealand Medical Journal. 133(1515) (pp 54-69), 2020. Date of Publication: 22 May 2020.	Rychert M. Wilkins C. Parker K. Graydon-Guy T.	New Zealand Medical Association	Article	Click here for full text options	Find It at Unimelb
6	#3	Ovid Technologies	Embase	Cannabis, Cannabinoids and Cannabis-Based Medicines in Cancer Care.	Integrative Cancer Therapies. 21 (no pagination), 2022. Date of Publication: February 2022.	Abrams D.I.	SAGE Publications Inc.	Note	Click here for full text options	Find It at Unimelb
7	#3	Ovid Technologies	Embase	Use and Perceptions of Opioids Versus Marijuana among Cancer Survivors.	Journal of cancer education : the official journal of the American Association for Cancer Education. 37(1) (pp 91-101), 2022. Date of Publication: 01 Feb 2022.	Potts J.M. Getachew B. Vu M. Nehl E. Yeager K.A. Leach C.R. Berg C.J.	NLM (Medline)	Article	Click here for full text options	Find It at Unimelb
8	#3	Ovid Technologies	Embase	Perceptions of cannabis use in women with inflammatory bowel disease of reproductive age: A cross-sectional study.	Journal of Crohn's and Colitis. Conference: 17th Congress of European Crohn's and Colitis Organisation, ECCO 2022. Virtual. 16(Supplement 1) (pp i252-i253), 2022. Date of Publication: January 2022.	Tandon P. O'Connor K. Steinhart H. Desphande A. Maxwell C. Huang V.	Oxford University Press	Conference Abstract	Click here for full text options	Find It at Unimelb
9	#3	Ovid Technologies	Embase	"I got a bunch of weed to help me through the withdrawals": Naturalistic cannabis use reported in online opioid and opioid recovery community discussion forums.	PLoS ONE. 17(2 February) (no pagination), 2022. Article Number: e0263583. Date of Publication: February 2022.	Meacham M.C. Nobles A.L. Andrew Tompkins D. Thrul J.	Public Library of Science	Article	Click here for full text options	Find It at Unimelb
10	#3	Ovid Technologies	Embase	An exploratory cross-sectional analysis of cannabidiol use for arthritic joint pain.	Medical Cannabis and Cannabinoids. Conference: Cannabis Clinical Outcomes Research Conference, CCORC 2021. Virtual. 4(2) (pp 129-130), 2021. Date of Publication: September 2021.	Frane N. Stapleton E. Ganz M. Iturriaga C. Vijayan R. Duarte R.	S. Karger AG	Conference Abstract	Click here for full text options	Find It at Unimelb
11	#3	Ovid Technologies	Embase	Delta-8-THC: Delta-9-THC's nicer younger sibling?.	Journal of Cannabis Research. 4(1) (no pagination), 2022. Article Number: 4. Date of Publication: December 2022.	Kruger J.S. Kruger D.J.	BioMed Central Ltd	Article	Click here for full text options	Find It at Unimelb
12	#3	Ovid Technologies	Embase	Perceptions of opioid use and impact on quality of life in patients with musculoskeletal conditions within online health community forums.	Rheumatology Advances in Practice. 5(3) (no pagination), 2021. Article Number: rkab078. Date of Publication: 2021.	Rana H. Nenadic G. Dixon W.G. Jani M.	Oxford University Press	Letter	Click here for full text options	Find It at Unimelb
13	#3	Ovid Technologies	Embase	Attitudes towards and use of cannabis in New Zealand patients with inflammatory bowel disease: an exploratory study.	The New Zealand medical journal. 134(1530) (pp 38-47), 2021. Date of Publication: 19 Feb 2021.	Appleton K. Whittaker E. Cohen Z. Rhodes H.M. Dunn C. Murphy S. Gaastra M. Galletly A. Dougherty S. Haren A. Sukumaran N. Aluzaite K. Dockerty J.D. Turner R.M. Schultz M.	NLM (Medline)	Article	Click here for full text options	Find It at Unimelb
14	#3	Ovid Technologies	Embase	The transition of cannabis into the mainstream of Australian healthcare: framings in professional medical publications.	Journal of Cannabis Research. 3(1) (no pagination), 2021. Article Number: 48. Date of Publication: December 2021.	Lewis M. Flood J.	BioMed Central Ltd	Article	Click here for full text options	Find It at Unimelb
15	#3	Ovid Technologies	Embase	"Pill Pushers and CBD Oil"-A Thematic Analysis of Social Media Interactions About Pain After Traumatic Brachial Plexus Injury.	Journal of Hand Surgery Global Online. 3(1) (pp 36-40), 2021. Date of Publication: January 2021.	Smolev E.T. Rolf L. Zhu E. Buday S.K. Brody M. Brogan D.M. Dy C.J.	Elsevier Inc.	Article	Click here for full text options	Find It at Unimelb
16	#3	Ovid Technologies	Embase	Availability and promotion of cannabidiol (Cbd) products in online vape shops.	International Journal of Environmental Research and Public Health. 18(13) (no pagination), 2021. Article Number: 6719. Date of Publication: 01 Jul 2021.	Leas E.C. Moy N. McMenamin S.B. Shi Y. Benmarhnia T. Stone M.D. Trinidad D.R. White M.	MDPI	Article	Click here for full text options	Find It at Unimelb
17	#3	Ovid Technologies	Embase	Feasibility and acceptability of using smartphone-based EMA to assess patterns of prescription opioid and medical cannabis use among individuals with chronic pain.	Internet Interventions. 26 (no pagination), 2021. Article Number: 100460. Date of Publication: December 2021.	Anderson Goodell E.M. Nordeck C. Finan P.H. Vandrey R. Dunn K.E. Thrul J.	Elsevier B.V.	Article	Click here for full text options	Find It at Unimelb
18	#3	Ovid Technologies	Embase	A Systematic Review of Assessments and Interventions for Chronic Pain in Young Children With or at High Risk for Cerebral Palsy.	Journal of Child Neurology. 36(9) (pp 697-710), 2021. Date of Publication: August 2021.	Letzkus L. Fehlings D. Ayala L. Byrne R. Gehred A. Maitre N.L. Noritz G. Rosenberg N.S. Tanner K. Vargus-Adams J. Winter S. Lewandowski D.J. Novak I.	SAGE Publications Inc.	Article	Click here for full text options	Find It at Unimelb
19	#3	Ovid Technologies	Embase	When an obscurity becomes trend: social-media descriptions of tianeptine use and associated atypical drug use.	American Journal of Drug and Alcohol Abuse. 47(4) (pp 455-466), 2021. Date of Publication: 2021.	Smith K.E. Rogers J.M. Strickland J.C. Epstein D.H.	Taylor and Francis Ltd.	Article	Click here for full text options	Find It at Unimelb
20	#3	Ovid Technologies	Embase	Knowledge about and attitudes towards medical cannabis among Austrian university students.	Complementary Therapies in Medicine. 58 (no pagination), 2021. Article Number: 102700. Date of Publication: May 2021.	Felnhofer A. Kothgassner O.D. Stoll A. Klier C.	Churchill Livingstone	Article	Click here for full text options	Find It at Unimelb
21	#3	Ovid Technologies	Embase	What are the informational pathways that shape people's use of cannabidiol for medical purposes?.	Journal of Cannabis Research. 3(1) (no pagination), 2021. Article Number: 13. Date of Publication: December 2021.	Zenone M.A. Snyder J. Crooks V.A.	BioMed Central Ltd	Article	Click here for full text options	Find It at Unimelb
22	#3	Ovid Technologies	Embase	Mixed methods study of the potential therapeutic benefits from medical cannabis for patients in Florida.	Complementary Therapies in Medicine. 57 (no pagination), 2021. Article Number: 102669. Date of Publication: March 2021.	Luque J.S. Okere A.N. Reyes-Ortiz C.A. Williams P.M.	Churchill Livingstone	Article	Click here for full text options	Find It at Unimelb
23	#3	Ovid Technologies	Embase	Reasons for cannabidiol use: a cross-sectional study of CBD users, focusing on self-perceived stress, anxiety, and sleep problems.	Journal of Cannabis Research. 3(1) (no pagination), 2021. Article Number: 5. Date of Publication: December 2021.	Moltke J. Hindocha C.	BioMed Central Ltd	Article	Click here for full text options	Find It at Unimelb
24	#3	Ovid Technologies	Embase	Identifying self-management support needs for pregnant women with opioid misuse in online health communities: Mixed methods analysis of web posts.	Journal of Medical Internet Research. 23(2) (no pagination), 2021. Article Number: e18296. Date of Publication: February 2021.	Liang O.S. Chen Y. Bennett D.S. Yang C.C.	JMIR Publications Inc.	Article	Click here for full text options	Find It at Unimelb
25	#3	Ovid Technologies	Embase	Cannabinoids in the management of frontotemporal dementia: A case series.	Neurodegenerative Disease Management. 11(1) (pp 61-64), 2021. Date of Publication: February 2021.	Gopalakrishna G. Srivathsal Y. Kaur G.	Future Medicine Ltd.	Article	Click here for full text options	Find It at Unimelb
26	#3	Ovid Technologies	Embase	Exploring the use of cannabis as a substitute for prescription drugs in a convenience sample.	Harm Reduction Journal. 18(1) (no pagination), 2021. Article Number: 72. Date of Publication: December 2021.	Kvamme S.L. Pedersen M.M. Romer Thomsen K. Thylstrup B.	BioMed Central Ltd	Article	Click here for full text options	Find It at Unimelb
27	#3	Ovid Technologies	Embase	Twitter Posts About Cannabis Use During Pregnancy and Postpartum:A Content Analysis.	Substance use & misuse. 56(7) (pp 1074-1077), 2021. Date of Publication: 2021.	Pang R.D. Dormanesh A. Hoang Y. Chu M. Allem J.-P.	NLM (Medline)	Article	Click here for full text options	Find It at Unimelb
28	#3	Ovid Technologies	Embase	The use of cannabinoids for canine medical conditions among Danish dog owners.	Veterinary and Comparative Oncology. Conference: European Society of Veterinary Oncology Congress, ESVONC 2021. Virtual. 19(SUPPL 1) (pp 6), 2021. Date of Publication: September 2021.	Holst P. Arendt M.L.	Blackwell Publishing Ltd	Conference Abstract	Click here for full text options	Find It at Unimelb
29	#3	Ovid Technologies	Embase	Cannabidiol (CBD) use among cancer survivors.	Journal of Clinical Oncology. Conference: Annual Meeting of the American Society of Clinical Oncology, ASCO 2021. Online. 39(15 SUPPL) (no pagination), 2021. Date of Publication: 2021.	Bailey-Dorton C.M. Gentile D. Boselli D. Yaguda S. Greiner R.	American Society of Clinical Oncology	Conference Abstract	Click here for full text options	Find It at Unimelb
30	#3	Ovid Technologies	Embase	Identifying ibd providers knowledge gaps using a prospective web-based survey.	Inflammatory Bowel Diseases. 26(9) (pp 1445-1450), 2020. Date of Publication: 01 Sep 2020.	Malter L. Jain A. Cohen B.L. Gaidos J.K.J. Axisa L. Butterfield L. Rescola B.J. Sarode S. Ehrlich O. Cheifetz A.S.	Oxford University Press	Article	Click here for full text options	Find It at Unimelb
31	#3	Ovid Technologies	Embase	Use and Perceptions of Opioids versus Marijuana among People Living with HIV.	American journal of health behavior. 44(6) (pp 807-819), 2020. Date of Publication: 01 Nov 2020.	Potts J.M. Getachew B. Vu M. Nehl E. Yeager K.A. Berg C.J.	NLM (Medline)	Article	Click here for full text options	Find It at Unimelb
32	#3	Ovid Technologies	Embase	Cannabidiol (CBD): Perspectives from Pinterest.	Substance use & misuse. 55(13) (pp 2213-2220), 2020. Date of Publication: 2020.	Merten J.W. Gordon B.T. King J.L. Pappas C.	NLM (Medline)	Article	Click here for full text options	Find It at Unimelb
33	#3	Ovid Technologies	Embase	The 22nd Anniversary of the Cochrane Back and Neck Group.	Spine. 45(19) (pp E1249-E1255), 2020. Date of Publication: 01 Oct 2020.	Furlan A.D. Chou R. Harbin S. Pardo J.P.	NLM (Medline)	Review	Click here for full text options	Find It at Unimelb
34	#3	Ovid Technologies	Embase	Exploring medicinal use of cannabis in a time of policy change in New Zealand.	The New Zealand medical journal. 133(1515) (pp 54-69), 2020. Date of Publication: 22 May 2020.	Rychert M. Wilkins C. Parker K. Graydon-Guy T.	NLM (Medline)	Article	Click here for full text options	Find It at Unimelb
35	#3	Ovid Technologies	Embase	Paroxysmal symptoms in neuromyelitis optica spectrum disorder: Results from an online patient survey.	Multiple Sclerosis and Related Disorders. 46 (no pagination), 2020. Article Number: 102578. Date of Publication: November 2020.	Lotan I. Bacon T. Kister I. Levy M.	Elsevier B.V.	Article	Click here for full text options	Find It at Unimelb
36	#3	Ovid Technologies	Embase	Social media surveillance for perceived therapeutic effects of cannabidiol (CBD) products.	International Journal of Drug Policy. 77 (no pagination), 2020. Article Number: 102688. Date of Publication: March 2020.	Tran T. Kavuluru R.	Elsevier B.V.	Article	Click here for full text options	Find It at Unimelb
37	#3	Ovid Technologies	Embase	Cannabis and Impaired Driving.	JAMA - Journal of the American Medical Association. 324(21) (pp 2163-2164), 2020. Date of Publication: 01 Dec 2020.	Cole T.B. Saitz R.	American Medical Association	Editorial	Click here for full text options	Find It at Unimelb
38	#3	Ovid Technologies	Embase	Motivations and expectations for using cannabis products to treat pain in humans and dogs: a mixed methods study.	Journal of Cannabis Research. 2(1) (no pagination), 2020. Article Number: 36. Date of Publication: 01 Dec 2020.	Wallace J.E. Kogan L.R. Carr E.C.J. Hellyer P.W.	BioMed Central Ltd	Article	Click here for full text options	Find It at Unimelb
39	#3	Ovid Technologies	Embase	Media representation of chronic pain in aotearoa New Zealand- A content analysis of news media.	New Zealand Medical Journal. 133(1508) (pp 92-110), 2020. Date of Publication: 17 Jan 2020.	Devan H. Young J. Avery C. Elder L. Khasyanova Y. Manning D. Scrimgeour M. Grainger R.	New Zealand Medical Association	Article	Click here for full text options	Find It at Unimelb
40	#3	Ovid Technologies	Embase	Sharing the pain: An observational analysis of Twitter and pain in Ireland.	Regional Anesthesia and Pain Medicine. 45(8) (pp 597-602), 2020. Date of Publication: 01 Aug 2020.	Mullins C.F. Ffrench-O'Carroll R. Lane J. O'Connor T.	BMJ Publishing Group (E-mail: subscriptions@bmjgroup.com)	Article	Click here for full text options	Find It at Unimelb
41	#3	Ovid Technologies	Embase	Use of GoFundMe to crowdfund complementary and alternative medicine treatments for cancer.	Journal of Cancer Research and Clinical Oncology. 146(7) (pp 1857-1865), 2020. Date of Publication: 01 Jul 2020.	Song S. Cohen A.J. Lui H. Mmonu N.A. Brody H. Patino G. Liaw A. Butler C. Fergus K.B. Mena J. Lee A. Weiser J. Johnson K. Breyer B.N.	Springer	Article	Click here for full text options	Find It at Unimelb
42	#3	Ovid Technologies	Embase	Attitudes about cannabis mediate the relationship between cannabis knowledge and use in active adult athletes.	Journal of Cannabis Research. 2(1) (no pagination), 2020. Article Number: 18. Date of Publication: 18 May 2020.	Zeiger J.S. Silvers W.S. Fleegler E.M. Zeiger R.S.	BioMed Central Ltd. (E-mail: info@biomedcentral.com)	Article	Click here for full text options	Find It at Unimelb
43	#3	Ovid Technologies	Embase	Cannabis Use, a Self-Management Strategy Among Australian Women With Endometriosis: Results From a National Online Survey.	Journal of Obstetrics and Gynaecology Canada. 42(3) (pp 256-261), 2020. Date of Publication: March 2020.	Sinclair J. Smith C.A. Abbott J. Chalmers K.J. Pate D.W. Armour M.	Elsevier Inc	Article	Click here for full text options	Find It at Unimelb
44	#3	Ovid Technologies	Embase	Arkansas community's attitudes toward the regulation of medical cannabis and the pharmacist's involvement in Arkansas medical cannabis.	Journal of the American Pharmacists Association. 60(1) (pp 235-243), 2020. Date of Publication: January - February 2020.	Gladden M.E. Hung D. Bhandari N.R. Franks A.M. Russell L. White L. Fantegrossi W.E. Payakachat N.	Elsevier B.V.	Conference Paper	Click here for full text options	Find It at Unimelb
45	#3	Ovid Technologies	Embase	Cannabidiol (CBD) Consumption and Perceived Impact on Extrahepatic Symptoms in Patients with Autoimmune Hepatitis.	Digestive Diseases and Sciences. 65(1) (pp 322-328), 2020. Date of Publication: 01 Jan 2020.	Mathur K. Vuppalanchi V. Gelow K. Vuppalanchi R. Lammert C.	Springer	Article	Click here for full text options	Find It at Unimelb
46	#3	Ovid Technologies	Embase	Cannabis Surveillance With Twitter Data: Emerging Topics and Social Bots.	American journal of public health. 110(3) (pp 357-362), 2020. Date of Publication: 01 Mar 2020.	Allem J.-P. Escobedo P. Dharmapuri L.	NLM (Medline)	Article	Click here for full text options	Find It at Unimelb
47	#3	Ovid Technologies	Embase	Internet claims on the health benefits of cannabis use.	Journal of General Internal Medicine. Conference: Annual Meeting of the Society of General Internal Medicine, SGIM 2020. Birmingham, AL United States. 35(SUPPL 1) (pp S183), 2020. Date of Publication: July 2020.	Lau N. Gerson M. Korenstein D.R. Keyhani S.	Springer New York LLC	Conference Abstract	Click here for full text options	Find It at Unimelb
48	#3	Ovid Technologies	Embase	Pain in the Time of Corona: Impact of COVID 19 Outbreak on Fibromyalgia Patients.	Arthritis and Rheumatology. Conference: American College of Rheumatology Convergence, ACR 2020. Virtual. 72(SUPPL 10) (pp 69-70), 2020. Date of Publication: October 2020.	Aloush V. Gurfinkel A. Shachar N. Ablin J. Elkana O.	John Wiley and Sons Inc.	Conference Abstract	Click here for full text options	Find It at Unimelb
49	#3	Ovid Technologies	Embase	Survey of attitudes toward medical cannabis use among older adults.	Global Advances in Health and Medicine. Conference: International Congress on Integrative Medicine and Health, ICIMH 2020. Cleveland, OH United States. 9 (pp 160-161), 2020. Date of Publication: 2020.	Oliveto A. Addicott M. Mancino M. Fischer-Laycock I. Mendiratta P.	SAGE Publications Ltd	Conference Abstract	Click here for full text options	Find It at Unimelb
50	#3	Ovid Technologies	Embase	Cannabis Use by Cancer Patients: A Thematic Analysis of Patient-Initiated Cancer Blog Posts.	Journal of Medical Imaging and Radiation Sciences. Conference: RTi3 2020. Toronto Canada. 51(3 Supplement) (pp S17), 2020. Date of Publication: September 2020.	Aubrey R. Chun H. Feuz C. Rosewall T.	Elsevier Inc.	Conference Abstract	Click here for full text options	Find It at Unimelb
51	#3	Ovid Technologies	Embase	Observations on the landscape of migraine social media: A twitter longitudinal infodemiology study.	Headache. Conference: 62nd Annual Scientific Meeting American Headache Society. San Diego, CA United States. 60(Supplement 1) (pp 77), 2020. Date of Publication: June 2020.	Zhang P.	Blackwell Publishing Inc.	Conference Abstract	Click here for full text options	Find It at Unimelb
52	#3	Ovid Technologies	Embase	Correlation of twitter data to reported cases of e-cigarette or vaping product use-associated lung injury (EVALI).	American Journal of Respiratory and Critical Care Medicine. Conference: American Thoracic Society International Conference, ATS 2020. Philadelphia, PA United States. 201(1) (no pagination), 2020. Date of Publication: 2020.	Hoffman B.L. Colditz J. Sidani J.E. Davis E. Taneja S.B. James A. Primack B.A. Morris A.M. Brink L. Lynch M. Rose J.J. Chu K.	American Thoracic Society	Conference Abstract	Click here for full text options	Find It at Unimelb
53	#3	Ovid Technologies	Embase	PAIN TREATMENT EFFICACY IN PATIENTS WITH FUNCTIONAL AND MOTILITY DISORDERS.	Gastroenterology. Conference: Digestive Disease Week (DDW) 2020. Chicago United States. 158(6 Supplement 1) (pp S-881), 2020. Date of Publication: May 2020.	Aivaliotis V.I. Nguyen L.A.B. Clarke J.O. Zikos T.	W.B. Saunders	Conference Abstract	Click here for full text options	Find It at Unimelb
54	#3	Ovid Technologies	Embase	UNMET NEED OF INFLAMMATORY BOWEL DISEASE IN CANADA: RESULTS OF A PATIENT SURVEY.	Gastroenterology. Conference: Digestive Disease Week, DDW 2019. San Diego United States. 156(6 S1) (pp S-441), 2019. Date of Publication: 2019.	Gray J.R. Attara G. Aumais G. Panaccione R. Marshall J.K.	W.B. Saunders	Conference Abstract	Click here for full text options	Find It at Unimelb
55	#3	Ovid Technologies	Embase	USE OF CANNABIDIOL (CBD OIL) IN AUTOIMMUNE HEPATITIS - WHAT ARE THE PATIENTS DOING?.	Gastroenterology. Conference: Digestive Disease Week, DDW 2019. San Diego United States. 156(6 Supplement 1) (pp S-1355), 2019. Date of Publication: May 2019.	Mathur K. Vuppalanchi V. Vuppalanchi R. Lammert C.	W.B. Saunders	Conference Abstract	Click here for full text options	Find It at Unimelb
56	#3	Ovid Technologies	Embase	The Israeli perspective-what we've learned over the last 2 decades.	Clinical and Experimental Rheumatology. Conference: International Congress on Controversies in Fibromyalgia. Vienna Austria. 37(1 Supplement 116) (pp S123), 2019. Date of Publication: 2019.	Gur S.	Clinical and Experimental Rheumatology S.A.S.	Conference Abstract	Click here for full text options	Find It at Unimelb
57	#3	Ovid Technologies	Embase	Cannabis-based products for medicinal use: Exploring the views and experiences of people with fibromyalgia.	Annals of the Rheumatic Diseases. Conference: Annual European Congress of Rheumatology, EULAR 2019. Madrid Spain. 78(Supplement 2) (pp 2177), 2019. Date of Publication: June 2019.	Stones S. Quinn D.	BMJ Publishing Group	Conference Abstract	Click here for full text options	Find It at Unimelb
58	#3	Ovid Technologies	Embase	Age related differences in cannabis use and subjective effects in a large population-based survey of adult athletes.	Journal of Cannabis Research. 1(1) (no pagination), 2019. Article Number: 7. Date of Publication: 29 Jul 2019.	Zeiger J.S. Silvers W.S. Fleegler E.M. Zeiger R.S.	BioMed Central Ltd. (E-mail: info@biomedcentral.com)	Article	Click here for full text options	Find It at Unimelb
59	#3	Ovid Technologies	Embase	Self-management strategies amongst Australian women with endometriosis: A national online survey.	BMC Complementary and Alternative Medicine. 19(1) (no pagination), 2019. Article Number: 17. Date of Publication: 15 Jan 2019.	Armour M. Sinclair J. Chalmers K.J. Smith C.A.	BioMed Central Ltd. (E-mail: info@biomedcentral.com)	Review	Click here for full text options	Find It at Unimelb
60	#3	Ovid Technologies	Embase	Cannabis use among individuals living with fibromyalgia.	Quality of Life Research. Conference: 26th Annual Conference of the International Society for Quality of Life Research. San Diego, CA United States. 28(SUPPL 1) (pp S129-S130), 2019. Date of Publication: 2019.	Payakachat N. Achraya M. Nagel C.	Springer International Publishing	Conference Abstract	Click here for full text options	Find It at Unimelb
61	#3	Ovid Technologies	Embase	Cannabis use patterns for sleep disorders in Australia: A subanalysis of an online cross-sectional survey.	Journal of Sleep Research. Conference: 31st ASM of Australasian Sleep Association and Australasian Sleep Technologists Association, Sleep DownUnder 2019. Sydney, NSW Australia. 28(SUPPL 1) (no pagination), 2019. Date of Publication: October 2019.	Suraev A. Hoyos C. Mills L. McGregor I. Bravo M. Arkell T. Benson M. Lintzeris N.	Blackwell Publishing Ltd	Conference Abstract	Click here for full text options	Find It at Unimelb
62	#3	Ovid Technologies	Embase	Real-world data (RWD) and patients reported outcomes (PRO) in breast cancer (BC): Physical, emotional side effects (S/E), financial toxicity (FT), and complementary usage (CM) relations.	Journal of Clinical Oncology. Conference: 2019 Annual Meeting of the American Society of Clinical Oncology, ASCO 2019. Chicago, IL United States. 37(Supplement 15) (no pagination), 2019. Date of Publication: May 2019.	Vorobiof D.A. Malki E. Deutsch I. Hasid L.	American Society of Clinical Oncology	Conference Abstract	Click here for full text options	Find It at Unimelb
63	#3	Ovid Technologies	Embase	Clinical practitioners' education and resource needs for inflammatory bowel diseases.	Inflammatory Bowel Diseases. Conference: 2019 Crohn's and Colitis Congress. Las Vegas, NV United States. 25(Supplement 1) (pp S1), 2019. Date of Publication: February 2019.	Malter L.B. Jain A. Cohen B. Gaidos J. Axisa L. Butterfeld L. Rescola B.J. Sarode S. Cheifetz A. Ehrlich O.G.	Oxford University Press	Conference Abstract	Click here for full text options	Find It at Unimelb
64	#3	Ovid Technologies	Embase	Self-management strategies amongst Australian women with Endometriosis: a national online survey.	Advances in Integrative Medicine. Conference: International Congress on Complementary Medicine Research: Pathways and Partnerships. Brisbane Australia. 6(Supplement 1) (pp S5-S6), 2019. Date of Publication: May 2019.	Armour M. Sinclair J. Chalmers J. Smith C.	Elsevier Australia	Conference Abstract	Click here for full text options	Find It at Unimelb
65	#3	Ovid Technologies	Embase	CLINICAL PRACTITIONERS' EDUCATION AND RESOURCE NEEDS FOR INFLAMMATORY BOWEL DISEASES.	Gastroenterology. Conference: 2019 Crohn's and Colitis Congress. Bellagio Las Vegas United States. 156(3 Supplement) (pp S1-S2), 2019. Date of Publication: February 2019.	Malter L.B. Jain A. Cohen B. Gaidos J. Axisa L. Butterfield L. Rescola B.J. Sarode S. Cheifetz A. Ehrlich O.G.	W.B. Saunders	Conference Abstract	Click here for full text options	Find It at Unimelb
66	#3	Ovid Technologies	Embase	Troublesome News, Fake News, Biased or Incomplete News.	Clinical Therapeutics. 40(9) (pp 1429-1434), 2018. Date of Publication: September 2018.	Shader R.I.	Excerpta Medica Inc.	Editorial	Click here for full text options	Find It at Unimelb
67	#3	Ovid Technologies	Embase	The FDA and the next wave of drug abuse - Proactive pharmacovigilance.	New England Journal of Medicine. 379(3) (pp 205-207), 2018. Date of Publication: 19 Jul 2018.	Throckmorton D.C. Gottlieb S. Woodcock J.	Massachussetts Medical Society	Review	Click here for full text options	Find It at Unimelb
68	#3	Ovid Technologies	Embase	The journey to ECMO could start with a single vape: A case of severe hypersensitivity pneumonitis in a pediatric patient.	ASAIO Journal. Conference: 29th Annual Extracorporeal Life Support Organization Conference, ELSO 2018. Scottsdale, AZ United States. 64(Supplement 2) (pp 14), 2018. Date of Publication: September - October 2018.	Attis M. King J. Hardison D. Bridges B.	Lippincott Williams and Wilkins	Conference Abstract	Click here for full text options	Find It at Unimelb
69	#3	Ovid Technologies	Embase	Older adults' use of medical marijuana for chronic pain: A multi-site community-based survey.	Journal of the American Geriatrics Society. Conference: 2018 Annual Scientific Meeting of the American Geriatrics Society, AGS 2018. Orlando, FL United States. 66(Supplement 2) (pp S123), 2018. Date of Publication: 2018.	Agornyo P. Choi S. Dahmer S. Nouryan C.N. Wolf-Klein G. Martins-Welch D.	Blackwell Publishing Inc.	Conference Abstract	Click here for full text options	Find It at Unimelb
70	#3	Ovid Technologies	Embase	Lope ain"t dope: Loperamide abuse and the internet.	Journal of Medical Toxicology. Conference: 15th Annual Scientific Meeting of the American College of Medical Toxicology, ACMT 2018. Washington, DC United States. 14(1) (pp 8), 2018. Date of Publication: 2018.	Sahi N. Santos C. Calello D. Ruck B. Fox L. Nelson L.	Springer New York LLC	Conference Abstract	Click here for full text options	Find It at Unimelb
71	#3	Ovid Technologies	Embase	A text-mining analysis of the public's reactions to the opioid crisis.	Substance abuse. 39(2) (pp 129-133), 2018. Date of Publication: 2018.	Glowacki E.M. Glowacki J.B. Wilcox G.B.	NLM (Medline)	Article	Click here for full text options	Find It at Unimelb
72	#3	Ovid Technologies	Embase	The patient voice includes Emojis: A case study in the use of probabilistic topic modeling to characterize patient conversations in an online community of PTSD patients.	Value in Health. Conference: ISPOR 22nd Annual International Meeting. Boston, MA United States. 20(5) (pp A327), 2017. Date of Publication: May 2017.	Eaneff S.D.	Elsevier Ltd	Conference Abstract	Click here for full text options	Find It at Unimelb
73	#3	Ovid Technologies	Embase	Discovering latent themes from tweets about cancer pain using topic modeling.	Cancer Nursing. Conference: International Conference on Cancer Nursing, ICCN 2017. Anaheim, CA United States. 40(6 Supplement 1) (pp E59-E60), 2017. Date of Publication: November - December 2017.	Guo J.-W. Lai D.L. Jung S.-H.	Lippincott Williams and Wilkins	Conference Abstract	Click here for full text options	Find It at Unimelb
74	#3	Ovid Technologies	Embase	Attitudes and practices of cannabis dispensary staff.	Drug and Alcohol Dependence. Conference: 2016 Annual Meeting of the College on Problems of Drug Dependence, CPDD 2016. Palm Springs, CA United States. 171 (pp e85), 2017. Date of Publication: 01 Feb 2017.	Haug N.A. Kieschnick D. Sottile J.E. Vandrey R. Babson K. Bonn-Miller M.O.	Elsevier Ireland Ltd	Conference Abstract	Click here for full text options	Find It at Unimelb
75	#3	Ovid Technologies	Embase	Cannabis as a substitute for prescription drugs - A cross-sectional study.	Journal of Pain Research. 10 (pp 989-998), 2017. Date of Publication: 02 May 2017.	Corroon J.M. Mischley L.K. Sexton M.	Dove Medical Press Ltd. (PO Box 300-008, Albany, Auckland, New Zealand)	Article	Click here for full text options	Find It at Unimelb
76	#3	Ovid Technologies	Embase	Training and Practices of Cannabis Dispensary Staff.	Cannabis and Cannabinoid Research. 1(1) (pp 244-251), 2016. Date of Publication: January 2016.	Haug N.A. Kieschnick D. Sottile J.E. Babson K.A. Vandrey R. Bonn-Miller M.O.	Mary Ann Liebert Inc. (E-mail: info@liebertpub.com)	Article	Click here for full text options	Find It at Unimelb
77	#3	Ovid Technologies	Embase	A Cross-Sectional Survey of Medical Cannabis Users: Patterns of Use and Perceived Efficacy.	Cannabis and Cannabinoid Research. 1(1) (pp 131-138), 2016. Date of Publication: January 2016.	Sexton M. Cuttler C. Finnell J.S. Mischley L.K.	Mary Ann Liebert Inc. (E-mail: info@liebertpub.com)	Article	Click here for full text options	Find It at Unimelb
78	#3	Ovid Technologies	Embase	Opportunities for exploring and reducing prescription drug abuse through social media.	Journal of Addictive Diseases. 35(3) (pp 159-160), 2016. Date of Publication: 02 Jul 2016.	Ruan X. Kaye A.D.	Routledge (E-mail: aabs@uw.edu)	Note	Click here for full text options	Find It at Unimelb
79	#3	Ovid Technologies	Embase	YouTube as a source of information on cervical cancer.	North American Journal of Medical Sciences. 8(4) (pp 183-186), 2016. Date of Publication: April 2016.	Adhikari J. Sharma P. Arjyal L. Uprety D.	North American Journal of Medical Sciences (E-mail: editor@najms.org)	Article	Click here for full text options	Find It at Unimelb
80	#3	Ovid Technologies	Embase	Characteristics of individuals with spinal cord injury who use cannabis for therapeutic purposes.	Topics in Spinal Cord Injury Rehabilitation. 22(1) (pp 3-12), 2016. Date of Publication: 2016.	Drossel C. Forchheimer M. Meade M.A.	Thomas Land Publishers Inc.	Article	Click here for full text options	Find It at Unimelb
81	#3	Ovid Technologies	Embase	Online feasibility study about HIV-negative male couples substance use with weekly ecological momentary diary assessments.	Drug and Alcohol Dependence. Conference: 2015 Annual Meeting of the College on Problems of Drug Dependence, CPDD 2015. Phoenix, AZ United States. Conference Publication: (var.pagings). 156 (pp e153), 2015. Date of Publication: 01 Nov 2015.	Mitchell J.W. Davis F. Pan Y. Feaster D.J.	Elsevier Ireland Ltd	Conference Abstract	Click here for full text options	Find It at Unimelb
82	#3	Ovid Technologies	Embase	A possible role of cannabis and synthetic cannabimimetics as weight loss agents: Preliminary indications.	European Neuropsychopharmacology. Conference: 28th European College of Neuropsychopharmacology, ECNP Congress. Amsterdam Netherlands. Conference Publication: (var.pagings). 25(SUPPL. 2) (pp S613), 2015. Date of Publication: September 2015.	Santacroce R. Bersani F.S. Lupi M. Cinosi E. Martinotti G. Di Giannantonio M. Orsolini L.	Elsevier	Conference Abstract	Click here for full text options	Find It at Unimelb
83	#3	Ovid Technologies	Embase	Online feasibility study about HIV-negative male couples substance use with weekly ecological momentary diary assessments.	Alcoholism: Clinical and Experimental Research. Conference: 38th Annual Scientific Meeting of the Research Society on Alcoholism. San Antonio, TX United States. Conference Publication: (var.pagings). 39(SUPPL. 1) (pp 74A), 2015. Date of Publication: June 2015.	Mitchell J.W. Davis F.V. Pan Y. Feaster D.	Blackwell Publishing Ltd	Conference Abstract	Click here for full text options	Find It at Unimelb
84	#3	Ovid Technologies	Embase	Ethnographies of youth drug use in Asia.	International Journal of Drug Policy. 25(4) (pp 749-754), 2014. Date of Publication: July 2014.	Hardon A. Hymans T.D.	Elsevier	Editorial	Click here for full text options	Find It at Unimelb

## Sheet: Scopus
1	#1	Cresswell, L., Espin-Noboa, L., Murphy, M.S.Q., Ramlawi, S., Walker, M.C., Karsai, M., Corsi, D.J.	57217295510;57192679694;57669862100;57221389922;57195188753;12784099900;36815664100;	The Volume and Tone of Twitter Posts about Cannabis Use during Pregnancy: Protocol for a Scoping Review	2022	JMIR Research Protocols	11	3	e34421					10.2196/34421	https://www.scopus.com/inward/record.uri?eid=2-s2.0-85127773288&doi=10.2196%2f34421&partnerID=40&md5=8a0a707ce6fe43ddec46fc8899914c63	Article	Final		Scopus	2-s2.0-85127773288
2	#1	Chu, H.S., Jang, H.Y.	57202873933;55805522000;	Exploring Unmet Information Needs of People with Parkinson’s Disease and Their Families: Focusing on Information Sharing in an Online Patient Community	2022	International Journal of Environmental Research and Public Health	19	5	2521					10.3390/ijerph19052521	https://www.scopus.com/inward/record.uri?eid=2-s2.0-85124953107&doi=10.3390%2fijerph19052521&partnerID=40&md5=46a4947826648ad3b04ba0e37d4d49ec	Article	Final	All Open Access, Gold, Green	Scopus	2-s2.0-85124953107
3	#1	Bonar, E.E., Goldstick, J.E., Chapman, L., Bauermeister, J.A., Young, S.D., McAfee, J., Walton, M.A.	35190067500;55181538100;57226728902;57195541085;34876005800;57219903335;7101916855;	A social media intervention for cannabis use among emerging adults: Randomized controlled trial	2022	Drug and Alcohol Dependence	232		109345					10.1016/j.drugalcdep.2022.109345	https://www.scopus.com/inward/record.uri?eid=2-s2.0-85124071252&doi=10.1016%2fj.drugalcdep.2022.109345&partnerID=40&md5=5069181b25f3f8eefc545e2dac75ce6e	Article	Final		Scopus	2-s2.0-85124071252
4	#1	Dennis, C.-L., Brennenstuhl, S., Brown, H.K., Bell, R.C., Marini, F., Birken, C.S.	55218367500;14827778700;7401501029;7404520304;57193336934;6506310618;	High-risk health behaviours of pregnancy-planning women and men: Is there a need for preconception care?	2022	Midwifery	106		103244					10.1016/j.midw.2021.103244	https://www.scopus.com/inward/record.uri?eid=2-s2.0-85122933869&doi=10.1016%2fj.midw.2021.103244&partnerID=40&md5=959aa8dbf589a372df5a495059bfb4a4	Article	Final		Scopus	2-s2.0-85122933869
5	#1	Allem, J.-P., Majmundar, A., Dormanesh, A., Donaldson, S.I.	54976260600;57202437726;57218329066;57204282422;	Identifying Health-Related Discussions of Cannabis Use on Twitter by Using a Medical Dictionary: Content Analysis of Tweets	2022	JMIR Formative Research	6	2	e35027					10.2196/35027	https://www.scopus.com/inward/record.uri?eid=2-s2.0-85126146754&doi=10.2196%2f35027&partnerID=40&md5=b49165148a53847e1f48d533906305f2	Article	Final	All Open Access, Gold, Green	Scopus	2-s2.0-85126146754
6	#1	Abrams, D.I.	7101975362;	Cannabis, Cannabinoids and Cannabis-Based Medicines in Cancer Care	2022	Integrative Cancer Therapies	21							10.1177/15347354221081772	https://www.scopus.com/inward/record.uri?eid=2-s2.0-85125602030&doi=10.1177%2f15347354221081772&partnerID=40&md5=867fd142a2f890d9c143fa9c1b6a059e	Note	Final	All Open Access, Gold, Green	Scopus	2-s2.0-85125602030
7	#1	Guggisberg, J., Schumacher, M., Gilmore, G., Zylla, D.M.	57224363723;57458342000;57205628942;6505727135;	Cannabis as an Anticancer Agent: A Review of Clinical Data and Assessment of Case Reports	2022	Cannabis and Cannabinoid Research	7	1		24	33		5	10.1089/can.2021.0045	https://www.scopus.com/inward/record.uri?eid=2-s2.0-85124911736&doi=10.1089%2fcan.2021.0045&partnerID=40&md5=7b7f0f21fda9cd6bbcc1b307972450d8	Article	Final		Scopus	2-s2.0-85124911736
8	#1	Hicks, D.L., Resko, S.M., Ellis, J.D., Agius, E., Early, T.J.	57198512172;26423927800;57194703548;12238864300;7003503011;	Driving After Cannabis Use Among Young Adults in Michigan	2022	Cannabis and Cannabinoid Research	7	1		100	106		1	10.1089/can.2020.0096	https://www.scopus.com/inward/record.uri?eid=2-s2.0-85124614162&doi=10.1089%2fcan.2020.0096&partnerID=40&md5=fab78d9d0b1dd67161f94f91c7b96d95	Article	Final		Scopus	2-s2.0-85124614162
9	#1	Meacham, M.C., Nobles, A.L., Andrew Tompkins, D., Thrul, J.	36638135000;57188839690;57202678421;55037302200;	“I got a bunch of weed to help me through the withdrawals”: Naturalistic cannabis use reported in online opioid and opioid recovery community discussion forums	2022	PLoS ONE	17	2022-02-02	e0263583				2	10.1371/journal.pone.0263583	https://www.scopus.com/inward/record.uri?eid=2-s2.0-85124235044&doi=10.1371%2fjournal.pone.0263583&partnerID=40&md5=86bd2ec3d1aa77e253b6182f8abd617c	Article	Final	All Open Access, Gold, Green	Scopus	2-s2.0-85124235044
10	#1	Taneja, S., Guo, Y., Slaven, M., Lalani, A.-K., Shaw, E., Tajzler, C., Hotte, S., Kapoor, A.	57225215365;57194872552;16308089000;57194006545;57193316229;57016841300;6507718086;8927036900;	The perceptions and beliefs of cannabis use among Canadian genitourinary cancer patients	2022	Canadian Urological Association Journal	16	2						10.5489/CUAJ.7197	https://www.scopus.com/inward/record.uri?eid=2-s2.0-85116932887&doi=10.5489%2fCUAJ.7197&partnerID=40&md5=306a1b10db3eed355f33f5a3f89cd37a	Article	Final	All Open Access, Bronze, Green	Scopus	2-s2.0-85116932887
11	#1	Potts, J.M., Getachew, B., Vu, M., Nehl, E., Yeager, K.A., Leach, C.R., Berg, C.J.	57217136337;57189024677;57189691271;6602929890;35478216700;7102788628;55433439400;	Use and Perceptions of Opioids Versus Marijuana among Cancer Survivors	2022	Journal of Cancer Education	37	1		91	101		1	10.1007/s13187-020-01791-5	https://www.scopus.com/inward/record.uri?eid=2-s2.0-85086378248&doi=10.1007%2fs13187-020-01791-5&partnerID=40&md5=b716dc3d7a4dceb02bfe51cdb522d61f	Article	Final		Scopus	2-s2.0-85086378248
12	#1	Bishop, L.D., Drakes, D.H., Donnan, J.R., Rowe, E.C., Najafizada, M.	36866089400;57225130045;16033195300;57858856800;56549985600;	Exploring Youths’ Cannabis Health Literacy Post Legalization: A Qualitative Study	2022	Journal of Adolescent Research								10.1177/07435584221118380	https://www.scopus.com/inward/record.uri?eid=2-s2.0-85136590238&doi=10.1177%2f07435584221118380&partnerID=40&md5=8eb5e216384884f79a4af8c2b99d5451	Article	Article in Press	All Open Access, Hybrid Gold	Scopus	2-s2.0-85136590238
13	#1	Dutra, L.M., Gourdet, C., Farrelly, M.C., Bradfield, B.	55377343600;55184679500;7003915187;57118042300;	Perceived Safety, Not Perceived Legality, Mediates the Relationship Between Cannabis Legalization and Drugged Driving	2022	Health Education and Behavior								10.1177/10901981221109137	https://www.scopus.com/inward/record.uri?eid=2-s2.0-85134242083&doi=10.1177%2f10901981221109137&partnerID=40&md5=03ea0ae1afed5abf41cfe0e3e3f9e82f	Article	Article in Press		Scopus	2-s2.0-85134242083
14	#1	Trangenstein, P.J., Gora Combs, K., Whitehill, J.M., Jenkins, M.C., Jernigan, D.H., Moreno, M.A.	57194211643;57223916363;38962107500;57202784922;7006094587;15063097600;	Typology of Adolescents Exposed to Non-medical Cannabis Marketing and Associations with Consumption Patterns	2022	Prevention Science								10.1007/s11121-022-01378-0	https://www.scopus.com/inward/record.uri?eid=2-s2.0-85130817960&doi=10.1007%2fs11121-022-01378-0&partnerID=40&md5=198976fcf81f091b57572dce02d534d1	Article	Article in Press		Scopus	2-s2.0-85130817960
15	#1	Han, J.J., Faletsky, A., Mostaghimi, A., Huang, K.P.	57220042387;57219356467;34975751300;55914178300;	Cannabis use among patients with alopecia areata: A cross-sectional survey study	2022	International Journal of Trichology	14	1		21	24			10.4103/ijt.ijt_96_21	https://www.scopus.com/inward/record.uri?eid=2-s2.0-85124760961&doi=10.4103%2fijt.ijt_96_21&partnerID=40&md5=447334b4de785a87c61ab6f8d81cc082	Article	Final	All Open Access, Green	Scopus	2-s2.0-85124760961
16	#1	Assaf, R.D., Gorbach, P.M., Cooper, Z.D.	57191095937;7004342197;15065011300;	Changes in medical and non-medical cannabis use among United States adults before and during the COVID-19 pandemic	2022	American Journal of Drug and Alcohol Abuse	48	3		321	327		2	10.1080/00952990.2021.2007257	https://www.scopus.com/inward/record.uri?eid=2-s2.0-85124374148&doi=10.1080%2f00952990.2021.2007257&partnerID=40&md5=bb0ab42ccd3130c85d331aa46a59a903	Article	Final	All Open Access, Green	Scopus	2-s2.0-85124374148
17	#1	Dashtian, H., Murthy, D., Kong, G.	35955689400;35616249900;7006852909;	An Exploration of e-Cigarette–Related Search Items on YouTube: Network Analysis	2022	Journal of Medical Internet Research	24	1	e30679				1	10.2196/30679	https://www.scopus.com/inward/record.uri?eid=2-s2.0-85123901523&doi=10.2196%2f30679&partnerID=40&md5=ec2096c83785c27f228eb2460c141283	Article	Final	All Open Access, Gold, Green	Scopus	2-s2.0-85123901523
18	#1	Grimes, D.R.	36543768900;	The Struggle against Cancer Misinformation	2022	Cancer Discovery	12	1		26	30			10.1158/2159-8290.CD-21-1468	https://www.scopus.com/inward/record.uri?eid=2-s2.0-85122997655&doi=10.1158%2f2159-8290.CD-21-1468&partnerID=40&md5=fa2c05803352d2afa6304e90b08ac9c1	Article	Final	All Open Access, Bronze	Scopus	2-s2.0-85122997655
19	#1	Kalichman, S.C., Eaton, L.A., Kalichman, M.O.	7101994805;8554077200;8554077300;	Undetected anogenital sexually transmitted infections among young adults living with HIV and receiving antiretroviral therapy: Implications for HIV treatment as prevention	2022	International Journal of STD and AIDS	33	1		73	80		1	10.1177/09564624211046516	https://www.scopus.com/inward/record.uri?eid=2-s2.0-85116936632&doi=10.1177%2f09564624211046516&partnerID=40&md5=b7a536da991d2dc4d4b338b17204f9b6	Article	Final		Scopus	2-s2.0-85116936632
20	#1	Mann, M., Ginder, W., Byun, S.-E.	38663211700;56709654400;38662165900;	Highs and Lows of Cannabis Decriminalization: Twitter Analysis and Ethical and Regulatory Implications for Retailing and Marketing	2022	Journal of Global Marketing	35	1		57	75			10.1080/08911762.2021.1958971	https://www.scopus.com/inward/record.uri?eid=2-s2.0-85115246451&doi=10.1080%2f08911762.2021.1958971&partnerID=40&md5=5ce6022a261ee169088714899fdd8100	Article	Final		Scopus	2-s2.0-85115246451
21	#1	Heide, F.J., Chang, T., Porter, N., Edelson, E., Walloch, J.C.	6603638131;57225978064;9234497800;57225927806;55521073100;	Spiritual Benefit from Cannabis	2022	Journal of Psychoactive Drugs	54	2		149	157			10.1080/02791072.2021.1941443	https://www.scopus.com/inward/record.uri?eid=2-s2.0-85109887966&doi=10.1080%2f02791072.2021.1941443&partnerID=40&md5=4b2a333649b8f1ea07d4746ba7a3415e	Article	Final		Scopus	2-s2.0-85109887966
22	#1	Rhidenour, K.B., Blackburn, K., Barrett, A.K., Taylor, S.	57197827649;55700197700;55616629800;57222041851;	Mediating Medical Marijuana: Exploring How Veterans Discuss Their Stigmatized Substance Use on Reddit	2022	Health Communication	37	10		1305	1315		1	10.1080/10410236.2021.1886411	https://www.scopus.com/inward/record.uri?eid=2-s2.0-85101139052&doi=10.1080%2f10410236.2021.1886411&partnerID=40&md5=ba4f0c2329df8ebd9a1d00a114b2e139	Article	Final		Scopus	2-s2.0-85101139052
23	#1	Fernandez, J.M., Thompson, A.M., Borgstrom, M., Orenstein, L.A.V., Hsiao, J.L., Shi, V.Y.	57211787836;57214690299;56996980800;55376905200;55583456500;54414924600;	Pain management modalities for hidradenitis suppurativa: a patient survey	2022	Journal of Dermatological Treatment	33	3		1742	1745		7	10.1080/09546634.2020.1822501	https://www.scopus.com/inward/record.uri?eid=2-s2.0-85091244280&doi=10.1080%2f09546634.2020.1822501&partnerID=40&md5=9b2fd05a795608cb88eaf1a12d3604bf	Article	Final		Scopus	2-s2.0-85091244280
24	#1	Noël, C., Armiento, C., Péfoyo, A.K., Klein, R., Bédard, M., Scharf, D.	57411594000;57412136600;15757358700;7404358689;35594547000;13807831000;	Adolescent exposure to cannabis marketing following recreational cannabis legalization in Canada: A pilot study using ecological momentary assessment	2021	Addictive Behaviors Reports	14		100383					10.1016/j.abrep.2021.100383	https://www.scopus.com/inward/record.uri?eid=2-s2.0-85122829813&doi=10.1016%2fj.abrep.2021.100383&partnerID=40&md5=77eb9e5f093642ba194cfd8a8608cf86	Article	Final	All Open Access, Gold, Green	Scopus	2-s2.0-85122829813
25	#1	Vosburg, S.K., Robbins, R.S., Antshel, K.M., Faraone, S.V., Green, J.L.	6603423377;57614277400;6603383055;36047714700;8857067300;	Characterizing prescription stimulant nonmedical use (NMU) among adults recruited from Reddit	2021	Addictive Behaviors Reports	14		100376				2	10.1016/j.abrep.2021.100376	https://www.scopus.com/inward/record.uri?eid=2-s2.0-85122797237&doi=10.1016%2fj.abrep.2021.100376&partnerID=40&md5=d72beb2a092d9a5549ac8830518c23f0	Article	Final	All Open Access, Gold, Green	Scopus	2-s2.0-85122797237
26	#1	Turner, J., Kantardzic, M., Vickers-Smith, R.	57194850756;8670147400;56623521300;	Infodemiological Examination of Personal and Commercial Tweets about Cannabidiol: Term and Sentiment Analysis	2021	Journal of Medical Internet Research	23	12	e27307				1	10.2196/27307	https://www.scopus.com/inward/record.uri?eid=2-s2.0-85121972698&doi=10.2196%2f27307&partnerID=40&md5=391f881d5b04cecdc16cbd0fe90d1b74	Article	Final	All Open Access, Gold, Green	Scopus	2-s2.0-85121972698
27	#1	Anderson Goodell, E.M., Nordeck, C., Finan, P.H., Vandrey, R., Dunn, K.E., Thrul, J.	57170805400;56593129800;24343563400;7801620392;7102057469;55037302200;	Feasibility and acceptability of using smartphone-based EMA to assess patterns of prescription opioid and medical cannabis use among individuals with chronic pain	2021	Internet Interventions	26		100460				1	10.1016/j.invent.2021.100460	https://www.scopus.com/inward/record.uri?eid=2-s2.0-85116430179&doi=10.1016%2fj.invent.2021.100460&partnerID=40&md5=a6e0461c654664831150f578d3389fd1	Article	Final	All Open Access, Gold, Green	Scopus	2-s2.0-85116430179
28	#1	Kvamme, S.L., Pedersen, M.M., Rømer Thomsen, K., Thylstrup, B.	57210218439;57225765962;35079287100;24077637300;	Exploring the use of cannabis as a substitute for prescription drugs in a convenience sample	2021	Harm Reduction Journal	18	1	72				2	10.1186/s12954-021-00520-5	https://www.scopus.com/inward/record.uri?eid=2-s2.0-85109653258&doi=10.1186%2fs12954-021-00520-5&partnerID=40&md5=24579b7244c5b367e79f8471f3b7722b	Article	Final	All Open Access, Gold, Green	Scopus	2-s2.0-85109653258
29	#1	Jenkins, M.C., Kelly, L., Binger, K., Moreno, M.A.	57202784922;57223107236;57215131882;15063097600;	Cyber-ethnography of cannabis marketing on social media	2021	Substance Abuse: Treatment, Prevention, and Policy	16	1	35				2	10.1186/s13011-021-00359-w	https://www.scopus.com/inward/record.uri?eid=2-s2.0-85104898555&doi=10.1186%2fs13011-021-00359-w&partnerID=40&md5=1a9b4c948d659a30e82430ddadd6db18	Article	Final	All Open Access, Gold, Green	Scopus	2-s2.0-85104898555
30	#1	Shakeri Hossein Abad, Z., Kline, A., Sultana, M., Noaeen, M., Nurmambetova, E., Lucini, F., Al-Jefri, M., Lee, J.	36986914600;57197841031;55806340300;57191255092;57222246232;57191476837;57195106642;36623108000;	Digital public health surveillance: a systematic scoping review	2021	npj Digital Medicine	4	1	41				13	10.1038/s41746-021-00407-6	https://www.scopus.com/inward/record.uri?eid=2-s2.0-85102008609&doi=10.1038%2fs41746-021-00407-6&partnerID=40&md5=991f18f23751ffaef8bb8406e209c771	Review	Final	All Open Access, Gold, Green	Scopus	2-s2.0-85102008609
31	#1	Kuruvilla, D.E., Mehta, A., Ravishankar, N., Cowan, R.P.	56336520900;57202515071;8512979500;10140406400;	A patient perspective of complementary and integrative medicine (CIM) for migraine treatment: a social media survey	2021	BMC Complementary Medicine and Therapies	21	1	58				4	10.1186/s12906-021-03226-0	https://www.scopus.com/inward/record.uri?eid=2-s2.0-85101054270&doi=10.1186%2fs12906-021-03226-0&partnerID=40&md5=7a413c6a79680f9054df9d5e2b4aab41	Article	Final	All Open Access, Gold, Green	Scopus	2-s2.0-85101054270
32	#1	Majmundar, A., Allem, J.-P., Unger, J.B., Cruz, T.B.	57202437726;54976260600;7203019549;7005361892;	Vaping and COVID-19: Insights for public health and clinical care from twitter	2021	International Journal of Environmental Research and Public Health	18	21	11231					10.3390/ijerph182111231	https://www.scopus.com/inward/record.uri?eid=2-s2.0-85117956482&doi=10.3390%2fijerph182111231&partnerID=40&md5=854c186a037e7564750cbd196c370b3c	Article	Final	All Open Access, Gold, Green	Scopus	2-s2.0-85117956482
33	#1	Kasson, E., Singh, A.K., Huang, M., Wu, D., Cavazos-Rehg, P.	57211917806;57226606719;55620343700;18839478400;14919273100;	Using a mixed methods approach to identify public perception of vaping risks and overall health outcomes on Twitter during the 2019 EVALI outbreak	2021	International Journal of Medical Informatics	155		104574				3	10.1016/j.ijmedinf.2021.104574	https://www.scopus.com/inward/record.uri?eid=2-s2.0-85116054294&doi=10.1016%2fj.ijmedinf.2021.104574&partnerID=40&md5=1b6527b77a7337b48c545b565bf695b6	Article	Final		Scopus	2-s2.0-85116054294
34	#1	Butler, M., Shipston-Sharman, O., Seynaeve, M., Bao, J., Pick, S., Bradley-Westguard, A., Ilola, E., Mildon, B., Golder, D., Rucker, J., Stone, J., Nicholson, T.	57219463778;57148319400;57216942568;57200193380;57111853400;57215689629;57226524434;57214084370;57219048056;7005352097;7403061220;23568628700;	International online survey of 1048 individuals with functional neurological disorder	2021	European Journal of Neurology	28	11		3591	3602		6	10.1111/ene.15018	https://www.scopus.com/inward/record.uri?eid=2-s2.0-85111855830&doi=10.1111%2fene.15018&partnerID=40&md5=b02ff2900371f4d1bb06d1d7f1c67d0f	Article	Final	All Open Access, Green	Scopus	2-s2.0-85111855830
35	#1	Lau, N., Gerson, M., Korenstein, D., Keyhani, S.	56597666700;57222538532;9039488500;8705564500;	Internet Claims on the Health Benefits of Cannabis Use	2021	Journal of General Internal Medicine	36	11		3611	3614		2	10.1007/s11606-020-06421-w	https://www.scopus.com/inward/record.uri?eid=2-s2.0-85103096894&doi=10.1007%2fs11606-020-06421-w&partnerID=40&md5=70e05f152a3879d16b50710ac157016a	Note	Final	All Open Access, Hybrid Gold, Green	Scopus	2-s2.0-85103096894
36	#1	Zlotorzynska, M., Sanchez, T.H., Scheim, A.I., Lyons, C.E., Maksut, J.L., Wiginton, J.M., Baral, S.D.	25931891200;9434782800;55557787900;57189635187;56667690000;57195245350;21833280200;	Transgender Women's Internet Survey and Testing: Protocol and Key Indicators Report	2021	Transgender Health	6	5		256	266			10.1089/trgh.2020.0071	https://www.scopus.com/inward/record.uri?eid=2-s2.0-85116718303&doi=10.1089%2ftrgh.2020.0071&partnerID=40&md5=2ac7894b4d324e9b9e9e66433ead2090	Article	Final		Scopus	2-s2.0-85116718303
37	#1	Pike, C.K., Sofis, M.J., Budney, A.J.	57218500013;56748164700;35561868000;	Correlates of continued cannabis use during pregnancy	2021	Drug and Alcohol Dependence	227		108939				1	10.1016/j.drugalcdep.2021.108939	https://www.scopus.com/inward/record.uri?eid=2-s2.0-85111650013&doi=10.1016%2fj.drugalcdep.2021.108939&partnerID=40&md5=a475deec8c2fd58666e070281bb35baf	Article	Final		Scopus	2-s2.0-85111650013
38	#1	Faast, L.	57696641200;	Selling CBD in the Pharmacy	2021	Drug Topics	165	9		24	25				https://www.scopus.com/inward/record.uri?eid=2-s2.0-85135605318&partnerID=40&md5=d90c7ea4ac8ca199fdd572603e8d68a4	Note	Final		Scopus	2-s2.0-85135605318
39	#1	Letzkus, L., Fehlings, D., Ayala, L., Byrne, R., Gehred, A., Maitre, N.L., Noritz, G., Rosenberg, N.S., Tanner, K., Vargus-Adams, J., Winter, S., Lewandowski, D.J., Novak, I.	55634019400;6602115548;57218248527;57193925226;57196024889;54886726900;24385239800;57221841085;56828982200;6507042982;7202247440;57210998984;14623178600;	A Systematic Review of Assessments and Interventions for Chronic Pain in Young Children With or at High Risk for Cerebral Palsy	2021	Journal of Child Neurology	36	9		697	710		2	10.1177/0883073821996916	https://www.scopus.com/inward/record.uri?eid=2-s2.0-85102313327&doi=10.1177%2f0883073821996916&partnerID=40&md5=740e8a2ceaec67ed8d6155b0381c63ab	Article	Final		Scopus	2-s2.0-85102313327
40	#1	Fernández Leonor, S., Pérez de Mendiola Etxezarraga, X.	57221477264;57215077997;	Aripiprazole in the treatment of bipolar disorder due to traumatic brain injury: A case description	2021	Bipolar Disorders	23	5		521	523			10.1111/bdi.13038	https://www.scopus.com/inward/record.uri?eid=2-s2.0-85099202762&doi=10.1111%2fbdi.13038&partnerID=40&md5=2b5273d9b657c743fe8aa2726189548f	Article	Final		Scopus	2-s2.0-85099202762
41	#1	Sousa, G.S.D., Fitzsimons, M.G., Mueller, A., Quintão, V.C., Simões, C.M.	57219142136;7004753096;56903651200;57211004716;11840342700;	Drug abuse amongst anesthetists in Brazil: a national survey	2021	Brazilian Journal of Anesthesiology (English Edition)	71	4		326	332		1	10.1016/j.bjane.2021.03.006	https://www.scopus.com/inward/record.uri?eid=2-s2.0-85123480676&doi=10.1016%2fj.bjane.2021.03.006&partnerID=40&md5=e1f486e8a1f75b5995d06e15a15e3edb	Article	Final	All Open Access, Gold, Green	Scopus	2-s2.0-85123480676
42	#1	Rohde, J.A., Sibley, A.L., Noar, S.M.	57200100603;57215777232;6603426310;	Topics Analysis of Reddit and Twitter Posts Discussing Inflammatory Bowel Disease and Distress from 2017 to 2019	2021	Crohn's and Colitis 360	3	3	otab044				1	10.1093/crocol/otab044	https://www.scopus.com/inward/record.uri?eid=2-s2.0-85114152851&doi=10.1093%2fcrocol%2fotab044&partnerID=40&md5=d40b4f11c63669c181ce4b7bf5b94ee3	Article	Final	All Open Access, Gold	Scopus	2-s2.0-85114152851
43	#1	Jia, J.S., Mehran, N., Purgert, R., Zhang, Q.E., Lee, D., Myers, J.S., Kolomeyer, N.N.	57287121400;57211683853;54387189400;57216584825;57190810854;56097149500;57210699346;	Marijuana and Glaucoma: A Social Media Content Analysis	2021	Ophthalmology Glaucoma	4	4		400	404		1	10.1016/j.ogla.2020.11.004	https://www.scopus.com/inward/record.uri?eid=2-s2.0-85112484563&doi=10.1016%2fj.ogla.2020.11.004&partnerID=40&md5=21a865889e0700dbcab0aed45e83940f	Conference Paper	Final		Scopus	2-s2.0-85112484563
44	#1	Leas, E.C., Moy, N., McMenamin, S.B., Shi, Y., Benmarhnia, T., Stone, M.D., Trinidad, D.R., White, M.	56364358800;57222069467;6603588568;55812406600;55661328400;56660269900;6602859553;7404176664;	Availability and promotion of cannabidiol (Cbd) products in online vape shops	2021	International Journal of Environmental Research and Public Health	18	13	6719				6	10.3390/ijerph18136719	https://www.scopus.com/inward/record.uri?eid=2-s2.0-85108317033&doi=10.3390%2fijerph18136719&partnerID=40&md5=3ab2cfecc1de11091f102e5f2cb94ea7	Article	Final	All Open Access, Green	Scopus	2-s2.0-85108317033
45	#1	Aversa, J., Jacobson, J., Hernandez, T., Cleave, E., Macdonald, M., Dizonno, S.	57034289400;55756507100;7101904793;56272344400;57219288149;57223951680;	The social media response to the rollout of legalized cannabis retail in Ontario, Canada	2021	Journal of Retailing and Consumer Services	61		102580				2	10.1016/j.jretconser.2021.102580	https://www.scopus.com/inward/record.uri?eid=2-s2.0-85106544086&doi=10.1016%2fj.jretconser.2021.102580&partnerID=40&md5=84607f6a3fc626db8ae6af80c032ce44	Article	Final	All Open Access, Hybrid Gold	Scopus	2-s2.0-85106544086
46	#1	Graham, A.L., Amato, M.S., Cha, S., Jacobs, M.A., Bottcher, M.M., Papandonatos, G.D.	7402185754;55329113300;55589594900;56012648100;57216708224;6603458228;	Effectiveness of a Vaping Cessation Text Message Program among Young Adult e-Cigarette Users: A Randomized Clinical Trial	2021	JAMA Internal Medicine	181	7		923	930		19	10.1001/jamainternmed.2021.1793	https://www.scopus.com/inward/record.uri?eid=2-s2.0-85106203353&doi=10.1001%2fjamainternmed.2021.1793&partnerID=40&md5=56e6212f016ff2f79a10a2366def3ff2	Article	Final	All Open Access, Hybrid Gold, Green	Scopus	2-s2.0-85106203353
47	#1	Tracy, D.K., Joyce, D.W., Albertson, D.N., Shergill, S.S.	13604870100;8840173400;57215870544;35433190700;	Kaleidoscope	2021	British Journal of Psychiatry	218	6		355	356			10.1192/bjp.2021.51	https://www.scopus.com/inward/record.uri?eid=2-s2.0-85106956929&doi=10.1192%2fbjp.2021.51&partnerID=40&md5=2566a7bfedc2b29e4f2e71b7a876cab3	Note	Final	All Open Access, Bronze	Scopus	2-s2.0-85106956929
48	#1	Benschop, A., van Bakkum, F., Noijen, J.	15055460700;57221870396;57195628915;	Changing Patterns of Substance Use During the Coronavirus Pandemic: Self-Reported Use of Tobacco, Alcohol, Cannabis, and Other Drugs	2021	Frontiers in Psychiatry	12		633551				16	10.3389/fpsyt.2021.633551	https://www.scopus.com/inward/record.uri?eid=2-s2.0-85107599053&doi=10.3389%2ffpsyt.2021.633551&partnerID=40&md5=54e083d97f3475563d36b4f639aa49c2	Article	Final	All Open Access, Gold, Green	Scopus	2-s2.0-85107599053
49	#1	Batisse, A., Leger, S., Vicaut, E., Gerbaud, L., Djezzar, S.	35975739400;7003421157;56247692500;56025584000;16554561200;	COgnitive enhancement and consumption of psychoactive Substances among Youth Students (COSYS): a cross-sectional study in France	2021	Public Health	194			75	78		4	10.1016/j.puhe.2021.02.036	https://www.scopus.com/inward/record.uri?eid=2-s2.0-85104158783&doi=10.1016%2fj.puhe.2021.02.036&partnerID=40&md5=6127ed08461eb80a49af7212e831b416	Article	Final	All Open Access, Bronze	Scopus	2-s2.0-85104158783
50	#1	Felnhofer, A., Kothgassner, O.D., Stoll, A., Klier, C.	36647500500;36504484200;57222316245;6603897252;	Knowledge about and attitudes towards medical cannabis among Austrian university students	2021	Complementary Therapies in Medicine	58		102700				1	10.1016/j.ctim.2021.102700	https://www.scopus.com/inward/record.uri?eid=2-s2.0-85102312763&doi=10.1016%2fj.ctim.2021.102700&partnerID=40&md5=eb256fe9d695cfc85e883e0ece0b401f	Article	Final	All Open Access, Gold	Scopus	2-s2.0-85102312763
51	#1	Ayala, L., Winter, S., Byrne, R., Fehlings, D., Gehred, A., Letzkus, L., Noritz, G., Paton, M.C.B., Pietruszewski, L., Rosenberg, N., Tanner, K., Vargus-Adams, J., Novak, I., Maitre, N.L.	57218248527;7202247440;57193925226;6602115548;57196024889;55634019400;24385239800;57014943600;57218342653;57221841085;56828982200;6507042982;14623178600;54886726900;	Assessments and Interventions for Spasticity in Infants With or at High Risk for Cerebral Palsy: A Systematic Review	2021	Pediatric Neurology	118			72	90		4	10.1016/j.pediatrneurol.2020.10.014	https://www.scopus.com/inward/record.uri?eid=2-s2.0-85100532667&doi=10.1016%2fj.pediatrneurol.2020.10.014&partnerID=40&md5=bf1f5ae03af927928df58727a0df8e04	Review	Final	All Open Access, Hybrid Gold	Scopus	2-s2.0-85100532667
52	#1	Tanner, K., Noritz, G., Ayala, L., Byrne, R., Fehlings, D., Gehred, A., Letzkus, L., Novak, I., Rosenberg, N., Vargus-Adams, J., Winter, S., Maitre, N.L.	56828982200;24385239800;57218248527;57193925226;6602115548;57196024889;55634019400;14623178600;57221841085;6507042982;7202247440;54886726900;	Assessments and Interventions for Sleep Disorders in Infants With or at High Risk for Cerebral Palsy: A Systematic Review	2021	Pediatric Neurology	118			57	71		6	10.1016/j.pediatrneurol.2020.10.015	https://www.scopus.com/inward/record.uri?eid=2-s2.0-85100400789&doi=10.1016%2fj.pediatrneurol.2020.10.015&partnerID=40&md5=47305460ebc5c6fa2f1740ca407c81b5	Review	Final	All Open Access, Hybrid Gold	Scopus	2-s2.0-85100400789
53	#1	Moeller, K., Munksgaard, R., Demant, J.	25951570800;57188964796;23004279800;	Illicit drug prices and quantity discounts: A comparison between a cryptomarket, social media, and police data	2021	International Journal of Drug Policy	91		102969				4	10.1016/j.drugpo.2020.102969	https://www.scopus.com/inward/record.uri?eid=2-s2.0-85092222723&doi=10.1016%2fj.drugpo.2020.102969&partnerID=40&md5=b3b012311acd04f332d985dc55a9de39	Article	Final	All Open Access, Hybrid Gold, Green	Scopus	2-s2.0-85092222723
54	#1	Gibbard, M., Mount, D., Rassekh, S.R., Siden, H.H.	57224506700;57209177557;6503856044;6506014103;	Family attitudes about and experiences with medical cannabis in children with cancer or epilepsy: an exploratory qualitative study	2021	CMAJ open	9	2		E563	E569		3	10.9778/cmajo.20200212	https://www.scopus.com/inward/record.uri?eid=2-s2.0-85109755328&doi=10.9778%2fcmajo.20200212&partnerID=40&md5=678b3e67d39238937b3076644a9a4127	Article	Final	All Open Access, Gold, Green	Scopus	2-s2.0-85109755328
55	#1	Yadav, S., Lokala, U., Daniulaityte, R., Thirunarayan, K., Lamy, F., Sheth, A.	57214081426;57204512965;6506075557;6602813166;56814549500;57200763252;	"When they say weed causes depression, but it's your fav antidepressant": Knowledgeaware attention framework for relationship extraction	2021	PLoS ONE	16	2022-03-03	e0248299				4	10.1371/journal.pone.0248299	https://www.scopus.com/inward/record.uri?eid=2-s2.0-85103338984&doi=10.1371%2fjournal.pone.0248299&partnerID=40&md5=7c4d3ceda93a53bd79df7cd275f00b29	Article	Final	All Open Access, Gold, Green	Scopus	2-s2.0-85103338984
56	#1	Shaw, M.	56770581600;	The world seems ripe for policy change–But how to achieve it?	2021	International Journal of Drug Policy	89		103188				2	10.1016/j.drugpo.2021.103188	https://www.scopus.com/inward/record.uri?eid=2-s2.0-85102013976&doi=10.1016%2fj.drugpo.2021.103188&partnerID=40&md5=72a53a44c92907f00f41b39347c87223	Article	Final		Scopus	2-s2.0-85102013976
57	#1	Luque, J.S., Okere, A.N., Reyes-Ortiz, C.A., Williams, P.M.	24067546500;56107501700;7003854258;57221791473;	Mixed methods study of the potential therapeutic benefits from medical cannabis for patients in Florida	2021	Complementary Therapies in Medicine	57		102669				2	10.1016/j.ctim.2021.102669	https://www.scopus.com/inward/record.uri?eid=2-s2.0-85100136534&doi=10.1016%2fj.ctim.2021.102669&partnerID=40&md5=176cf1e9e289de6e96af1004eaa85e23	Article	Final	All Open Access, Gold, Green	Scopus	2-s2.0-85100136534
58	#1	Appleton, K., Whittaker, E., Cohen, Z., Rhodes, H.M., Dunn, C., Murphy, S., Gaastra, M., Galletly, A., Dougherty, S., Haren, A., Sukumaran, N., Aluzaite, K., Dockerty, J.D., Turner, R.M., Schultz, M.	57210446346;57222366830;57222366731;57222367283;57222367298;57222367380;57201588956;57222367063;57222367159;57222366901;57220151636;57063490800;6701668333;35089064200;24478051300;	Attitudes towards and use of cannabis in New Zealand patients with inflammatory bowel disease: An exploratory study	2021	New Zealand Medical Journal	134	1530		38	47				https://www.scopus.com/inward/record.uri?eid=2-s2.0-85102482421&partnerID=40&md5=3e8be7bf5e80140ab16e19d238dd34e0	Article	Final		Scopus	2-s2.0-85102482421
59	#1	Liang, O.S., Chen, Y., Bennett, D.S., Yang, C.C.	57212111828;36006359500;57207872045;7407740308;	Identifying self-management support needs for pregnant women with opioid misuse in online health communities: Mixed methods analysis of web posts	2021	Journal of Medical Internet Research	23	2	e18296				3	10.2196/18296	https://www.scopus.com/inward/record.uri?eid=2-s2.0-85100518162&doi=10.2196%2f18296&partnerID=40&md5=2ec4f9a4de2886d16de48c87f8aefcd9	Article	Final	All Open Access, Gold, Green	Scopus	2-s2.0-85100518162
60	#1	Gopalakrishna, G., Srivathsal, Y., Kaur, G.	57215114232;57211541547;57215130767;	Cannabinoids in the management of frontotemporal dementia: A case series	2021	Neurodegenerative Disease Management	11	1		61	64		1	10.2217/nmt-2020-0048	https://www.scopus.com/inward/record.uri?eid=2-s2.0-85098285066&doi=10.2217%2fnmt-2020-0048&partnerID=40&md5=7fa33615db87672ec1b757ca97f8b794	Article	Final		Scopus	2-s2.0-85098285066
61	#1	Vosburg, S.K., Robbins, R.S., Antshel, K.M., Faraone, S.V., Green, J.L.	6603423377;57614277400;6603383055;36047714700;8857067300;	Characterizing Pathways of Non-oral Prescription Stimulant Non-medical Use Among Adults Recruited From Reddit	2021	Frontiers in Psychiatry	11		631792				6	10.3389/fpsyt.2020.631792	https://www.scopus.com/inward/record.uri?eid=2-s2.0-85100889350&doi=10.3389%2ffpsyt.2020.631792&partnerID=40&md5=2a2da5d03239480455426c5b5f0abb4a	Article	Final	All Open Access, Gold, Green	Scopus	2-s2.0-85100889350
62	#1	Mamo, A., Szeto, M.D., Mirhossaini, R., Fortugno, A., Dellavalle, R.P.	57222739963;57218347447;57208254165;57210997723;7003806771;	Tetrahydrocannabinol and Skin Cancer: Analysis of YouTube Videos	2021	JMIR Dermatology	4	1	e26564					10.2196/26564	https://www.scopus.com/inward/record.uri?eid=2-s2.0-85127216696&doi=10.2196%2f26564&partnerID=40&md5=5545e9caaffc9e388cb4e8211d9cb7bd	Article	Final	All Open Access, Gold	Scopus	2-s2.0-85127216696
63	#1	Kollia, B., Park, E., Boutsen, F., Dvorak, J.D., Jahren, A., Basch, C.	6504089135;57222809701;35616977400;56489753500;57219414940;55145830600;	Parkinson’s Disease Videos on YouTube: Types and Characteristics of Content on Communication and Cognition	2021	Journal of Consumer Health on the Internet	25	4		335	349			10.1080/15398285.2021.1980692	https://www.scopus.com/inward/record.uri?eid=2-s2.0-85120692022&doi=10.1080%2f15398285.2021.1980692&partnerID=40&md5=8f0d743992a784ad6ec9c0e391764a95	Article	Final		Scopus	2-s2.0-85120692022
64	#1	Sheikhan, N.Y., Pinto, A.M., Nowak, D.A., Abolhassani, F., Lefebvre, P., Duh, M.S., Witek, T.J.	57221716202;57195971981;56656030200;57225946711;34570872400;57225961630;57199720150;	Compliance with Cannabis Act Regulations Regarding Online Promotion among Canadian Commercial Cannabis-Licensed Firms	2021	JAMA Network Open			16551				1	10.1001/jamanetworkopen.2021.16551	https://www.scopus.com/inward/record.uri?eid=2-s2.0-85110011546&doi=10.1001%2fjamanetworkopen.2021.16551&partnerID=40&md5=b50244a8807053c67c7b484e599ec6c0	Article	Article in Press	All Open Access, Gold, Green	Scopus	2-s2.0-85110011546
65	#1	Cox, D.J., Garcia-Romeu, A., Johnson, M.W.	57190739459;55584258700;9840557400;	Predicting changes in substance use following psychedelic experiences: natural language processing of psychedelic session narratives	2021	American Journal of Drug and Alcohol Abuse	47	4		444	454		3	10.1080/00952990.2021.1910830	https://www.scopus.com/inward/record.uri?eid=2-s2.0-85107464136&doi=10.1080%2f00952990.2021.1910830&partnerID=40&md5=f55ca376a87312f25ab894793b77c7b7	Article	Final		Scopus	2-s2.0-85107464136
66	#1	Turner, J.S., Kantardzic, M.M., Vickers-Smith, R.	57194850756;8670147400;56623521300;	Classification and Analysis of Personal and Commercial CBD Tweets	2021	Communications in Computer and Information Science	1343 CCIS			139	150			10.1007/978-3-030-72805-2_10	https://www.scopus.com/inward/record.uri?eid=2-s2.0-85107424581&doi=10.1007%2f978-3-030-72805-2_10&partnerID=40&md5=9bc0515c2d778c53e76b10db891aea91	Conference Paper	Final		Scopus	2-s2.0-85107424581
67	#1	Smith, K.E., Rogers, J.M., Strickland, J.C., Epstein, D.H.	57191898214;57223186306;55585838700;7202276700;	When an obscurity becomes trend: social-media descriptions of tianeptine use and associated atypical drug use	2021	American Journal of Drug and Alcohol Abuse	47	4		455	466		10	10.1080/00952990.2021.1904408	https://www.scopus.com/inward/record.uri?eid=2-s2.0-85105191638&doi=10.1080%2f00952990.2021.1904408&partnerID=40&md5=8038ecf43483038faba713ebeb0d165b	Article	Final	All Open Access, Green	Scopus	2-s2.0-85105191638
68	#1	Pang, R.D., Dormanesh, A., Hoang, Y., Chu, M., Allem, J.-P.	50262868000;57218329066;57222656801;57222655855;54976260600;	Twitter Posts About Cannabis Use During Pregnancy and Postpartum:A Content Analysis	2021	Substance Use and Misuse	56	7		1074	1077		7	10.1080/10826084.2021.1906277	https://www.scopus.com/inward/record.uri?eid=2-s2.0-85103678895&doi=10.1080%2f10826084.2021.1906277&partnerID=40&md5=5eab3c145c70133a75972cc56573a6ca	Note	Final		Scopus	2-s2.0-85103678895
69	#1	Barrera-Algarín, E., Vázquez-Fernández, M.J.	57194871724;57200649024;	The rise of online sports betting, its fallout, and the onset of a new profile in gambling disorder: young people	2021	Journal of Addictive Diseases	39	3		363	372			10.1080/10550887.2021.1886567	https://www.scopus.com/inward/record.uri?eid=2-s2.0-85102942222&doi=10.1080%2f10550887.2021.1886567&partnerID=40&md5=59e36d7678481cbb93fd8bb37092fce5	Article	Final		Scopus	2-s2.0-85102942222
70	#1	Coughlin, L.N., Nahum-Shani, I., Philyaw-Kotov, M.L., Bonar, E.E., Rabbi, M., Klasnja, P., Murphy, S., Walton, M.A.	57213068129;23969555300;57196007980;35190067500;36618048900;22834990200;7402778674;7101916855;	Developing an adaptive mobile intervention to address risky substance use among adolescents and emerging adults: Usability study	2021	JMIR mHealth and uHealth	9	1	e24424				9	10.2196/24424	https://www.scopus.com/inward/record.uri?eid=2-s2.0-85100125114&doi=10.2196%2f24424&partnerID=40&md5=4b584ed964914dc63a2ec352496715cc	Article	Final	All Open Access, Gold	Scopus	2-s2.0-85100125114
71	#1	Suarez-Lledo, V., Alvarez-Galvez, J.	57208400753;55614025600;	Prevalence of health misinformation on social media: Systematic review	2021	Journal of Medical Internet Research	23	1	17187				90	10.2196/17187	https://www.scopus.com/inward/record.uri?eid=2-s2.0-85099979571&doi=10.2196%2f17187&partnerID=40&md5=19f7598ad22ea8e942fe2437a92c6a9a	Review	Final	All Open Access, Gold, Green	Scopus	2-s2.0-85099979571
72	#1	Miller, B.L., Lowe, C.C., Kaakinen, M., Savolainen, I., Sirola, A., Stogner, J., Ellonen, N., Oksanen, A.	24528793200;57216337957;56989109300;57201279291;56989964500;36653274500;24168543700;42161868700;	Online Peers and Offline Highs: An Examination of Online Peer Groups, Social Media Homophily, and Substance Use	2021	Journal of Psychoactive Drugs	53	4		345	354		2	10.1080/02791072.2020.1871125	https://www.scopus.com/inward/record.uri?eid=2-s2.0-85099418517&doi=10.1080%2f02791072.2020.1871125&partnerID=40&md5=7bd0de1a46d17dea6f2c7684c2646a81	Article	Final		Scopus	2-s2.0-85099418517
73	#1	Sissung, T.M., Figg, W.D.	8865621700;35377337900;	Facebook groups for alternative treatments for cancer: advertising masquerading as community support	2021	The Lancet Oncology	22	1		25	26			10.1016/S1470-2045(20)30457-5	https://www.scopus.com/inward/record.uri?eid=2-s2.0-85098647135&doi=10.1016%2fS1470-2045%2820%2930457-5&partnerID=40&md5=3c46f4af472d042707e9d88cb543c9d4	Article	Final		Scopus	2-s2.0-85098647135
74	#1	Bhatia, G., Parmar, A.	57216864113;36458940000;	Trial by media in celebrity drug cases in India: Just some bad news	2021	Asian Journal of Psychiatry	55		102464					10.1016/j.ajp.2020.102464	https://www.scopus.com/inward/record.uri?eid=2-s2.0-85098516765&doi=10.1016%2fj.ajp.2020.102464&partnerID=40&md5=fc6257429faede14ac2849460e75ce09	Letter	Final		Scopus	2-s2.0-85098516765
75	#1	Adams, Z.W., Kwon, E., Aalsma, M.C., Zapolski, T.C.B., Dir, A., Hulvershorn, L.A.	23099162400;55517073800;6505991305;36861676100;55608817700;26644962200;	Treatment of Adolescent e-Cigarette Use: Limitations of Existing Nicotine Use Disorder Treatment and Future Directions for e-Cigarette Use Cessation	2021	Journal of the American Academy of Child and Adolescent Psychiatry	60	1		14	16		1	10.1016/j.jaac.2020.07.007	https://www.scopus.com/inward/record.uri?eid=2-s2.0-85097784987&doi=10.1016%2fj.jaac.2020.07.007&partnerID=40&md5=2b949687cb3620615769ab8afca0bb0c	Editorial	Final	All Open Access, Green	Scopus	2-s2.0-85097784987
76	#1	Palamar, J.J., Strain, E.C.	12242710600;7006819000;	News and social media coverage is associated with more downloads and citations of manuscripts that focus on substance use	2021	Drug and Alcohol Dependence	218		108357				1	10.1016/j.drugalcdep.2020.108357	https://www.scopus.com/inward/record.uri?eid=2-s2.0-85093097392&doi=10.1016%2fj.drugalcdep.2020.108357&partnerID=40&md5=c72cdb7dea269661adf51468f3435daf	Article	Final	All Open Access, Green	Scopus	2-s2.0-85093097392
77	#1	McTaggart-Cowan, H., Bentley, C., Raymakers, A., Metcalfe, R., Hawley, P., Peacock, S.	23492791700;35336123800;54684780900;57210122913;55405718800;55785767800;	Understanding cancer survivors’ reasons to medicate with cannabis: A qualitative study based on the theory of planned behavior	2021	Cancer Medicine	10	1		396	404		8	10.1002/cam4.3536	https://www.scopus.com/inward/record.uri?eid=2-s2.0-85092667023&doi=10.1002%2fcam4.3536&partnerID=40&md5=69b693b4d2f488ddd1fc22d66803cf88	Article	Final	All Open Access, Gold, Green	Scopus	2-s2.0-85092667023
78	#1	Barker, A.K., Moreno, M.A.	57193521137;15063097600;	Effects of Recreational Marijuana Legalization on College Students: A Longitudinal Study of Attitudes, Intentions, and Use Behaviors	2021	Journal of Adolescent Health	68	1		110	115		7	10.1016/j.jadohealth.2020.03.039	https://www.scopus.com/inward/record.uri?eid=2-s2.0-85084517015&doi=10.1016%2fj.jadohealth.2020.03.039&partnerID=40&md5=f6b17502e889b8b5b413a67626574ef2	Article	Final	All Open Access, Green	Scopus	2-s2.0-85084517015
79	#1	Kurti, A.N., Tang, K., Bolivar, H.A., Evemy, C., Medina, N., Skelly, J., Nighbor, T., Higgins, S.T.	37361189800;57203998677;57194195847;57218272832;57218322386;35847284700;57194185293;7203087564;	Smartphone-Based Financial Incentives to Promote Smoking Cessation during Pregnancy: A Pilot Study	2020	Obstetrical and Gynecological Survey	75	12		713	714			10.1097/OGX.0000000000000879	https://www.scopus.com/inward/record.uri?eid=2-s2.0-85098548601&doi=10.1097%2fOGX.0000000000000879&partnerID=40&md5=d622b0445690be3d8bb0f0cc0e632cd8	Note	Final	All Open Access, Green	Scopus	2-s2.0-85098548601
80	#1	Cole, T.B., Saitz, R.	7201769591;7005785933;	Cannabis and Impaired Driving	2020	JAMA - Journal of the American Medical Association	324	21		2163	2164		3	10.1001/jama.2020.18544	https://www.scopus.com/inward/record.uri?eid=2-s2.0-85097033937&doi=10.1001%2fjama.2020.18544&partnerID=40&md5=dd995d968ed42a78a3c95a2eb41f5428	Editorial	Final		Scopus	2-s2.0-85097033937
81	#1	Maier, L.J., Ramo, D.E., Kaur, M., Meacham, M.C., Satre, D.D.	56028524000;8967648200;57195291978;36638135000;6603563151;	Factors associated with readiness to quit smoking among young adults enrolled in a Facebook-based tobacco and alcohol intervention study	2020	Addictive Behaviors	111		106524				3	10.1016/j.addbeh.2020.106524	https://www.scopus.com/inward/record.uri?eid=2-s2.0-85089220845&doi=10.1016%2fj.addbeh.2020.106524&partnerID=40&md5=65b4e356d48c141761d56b34d26cb8c7	Article	Final	All Open Access, Green	Scopus	2-s2.0-85089220845
82	#1	Perrenoud, A., Vetos, D., Wabwire, G.	57220151108;57220152557;57208062126;	Vaping-induced lung injury in a 21-year-old woman	2020	BMJ Case Reports	13	11	238671				2	10.1136/bcr-2020-238671	https://www.scopus.com/inward/record.uri?eid=2-s2.0-85097035423&doi=10.1136%2fbcr-2020-238671&partnerID=40&md5=372223b453ff3b26ecc7106b550f0968	Article	Final		Scopus	2-s2.0-85097035423
83	#1	Jain, V., Rifai, M.A., Sayani, S., Kalra, A., Bittner, V., Petersen, L.A., Virani, S.S.	57208149266;56426201700;54951869200;57000059300;7006028430;35552414200;6701757915;	Association of Internet Use With the Use of Addictive Substances in the United States	2020	American Journal of Cardiology	135			182	183			10.1016/j.amjcard.2020.08.022	https://www.scopus.com/inward/record.uri?eid=2-s2.0-85094588229&doi=10.1016%2fj.amjcard.2020.08.022&partnerID=40&md5=c1e47fc07305b44c2f60947b2c216f3f	Letter	Final		Scopus	2-s2.0-85094588229
84	#1	Li, M., Kakani, N., Li, C., Park, A.	57222549336;57222555538;57196221743;56814315800;	Understanding cannabis information on social media: Examining tweets from verified, regular, and suspended users	2020	2020 IEEE International Conference on Healthcare Informatics, ICHI 2020			9374387					10.1109/ICHI48887.2020.9374387	https://www.scopus.com/inward/record.uri?eid=2-s2.0-85103215905&doi=10.1109%2fICHI48887.2020.9374387&partnerID=40&md5=a608d76016d857a09691c9a0b4ed4439	Conference Paper	Final		Scopus	2-s2.0-85103215905
85	#1	Paul, M., Bullock, K., Bailenson, J.	57225796151;7006228253;6602840468;	Virtual reality behavioral activation as an intervention for major depressive disorder: Case report	2020	JMIR Mental Health	7	11	e24331				8	10.2196/24331	https://www.scopus.com/inward/record.uri?eid=2-s2.0-85097853709&doi=10.2196%2f24331&partnerID=40&md5=98604b15962e9e64741b12d7e49fb44d	Article	Final	All Open Access, Gold, Green	Scopus	2-s2.0-85097853709
86	#1	Potts, J.M., Getachew, B., Vu, M., Nehl, E., Yeager, K.A., Berg, C.J.	57217136337;57189024677;57189691271;6602929890;35478216700;55433439400;	Use and perceptions of opioids versus marijuana among people living with HIV	2020	American Journal of Health Behavior	44	6		807	819		1	10.5993/AJHB.44.6.6	https://www.scopus.com/inward/record.uri?eid=2-s2.0-85094220549&doi=10.5993%2fAJHB.44.6.6&partnerID=40&md5=c7f97b2a0c4d57d82cdcaa339cff1b16	Article	Final	All Open Access, Green	Scopus	2-s2.0-85094220549
87	#1	Lotan, I., Bacon, T., Kister, I., Levy, M.	54403373000;37033381000;18039969200;55687303100;	Paroxysmal symptoms in neuromyelitis optica spectrum disorder: Results from an online patient survey	2020	Multiple Sclerosis and Related Disorders	46		102578				3	10.1016/j.msard.2020.102578	https://www.scopus.com/inward/record.uri?eid=2-s2.0-85094185177&doi=10.1016%2fj.msard.2020.102578&partnerID=40&md5=e1823cd1c95166a3c61f15ffe06865c7	Article	Final		Scopus	2-s2.0-85094185177
88	#1	Vanderbruggen, N., Matthys, F., Van Laere, S., Zeeuws, D., Santermans, L., Van Den Ameele, S., Crunelle, C.L.	36341716000;55259885300;57189293859;36342125700;36341188300;55634417600;26324792600;	Self-Reported Alcohol, Tobacco, and Cannabis Use during COVID-19 Lockdown Measures: Results from a Web-Based Survey	2020	European Addiction Research	26	6		309	315		172	10.1159/000510822	https://www.scopus.com/inward/record.uri?eid=2-s2.0-85091770515&doi=10.1159%2f000510822&partnerID=40&md5=911e8eec4d10ef596401e74792579dd4	Review	Final	All Open Access, Bronze	Scopus	2-s2.0-85091770515
89	#1	Xantus, G.Z., Gyarmathy, A.V., Johnson, C.A.	57212003592;6602797365;57217869713;	Smouldering ashes: Burning questions after the outbreak of electronic cigarette or vaping-associated lung injury (EVALI)	2020	Postgraduate Medical Journal	96	1141		686	692		4	10.1136/postgradmedj-2020-137673	https://www.scopus.com/inward/record.uri?eid=2-s2.0-85087755295&doi=10.1136%2fpostgradmedj-2020-137673&partnerID=40&md5=36239659deb7bf1838cd60e23fad2d01	Review	Final	All Open Access, Bronze	Scopus	2-s2.0-85087755295
90	#1	Akbarialiabad, H., Dalfardi, B., Bastani, B.	57216353984;55762344700;7006162125;	The Double-Edged Sword of the Dark Web: Its Implications for Medicine and Society	2020	Journal of General Internal Medicine	35	11		3346	3347		1	10.1007/s11606-020-05911-1	https://www.scopus.com/inward/record.uri?eid=2-s2.0-85085579741&doi=10.1007%2fs11606-020-05911-1&partnerID=40&md5=2dd3e27bcee88025a8a8317eaf8f76ec	Note	Final	All Open Access, Bronze, Green	Scopus	2-s2.0-85085579741
91	#1	van Draanen, J., Tao, H., Gupta, S., Liu, S.	57193727091;57220926095;57226094607;55177000700;	Geographic differences in cannabis conversations on twitter: Infodemiology study	2020	JMIR Public Health and Surveillance	6	4	e18540				5	10.2196/18540	https://www.scopus.com/inward/record.uri?eid=2-s2.0-85097904638&doi=10.2196%2f18540&partnerID=40&md5=92fba4366977ce32de0b63dcd0c5a215	Article	Final	All Open Access, Gold, Green	Scopus	2-s2.0-85097904638
92	#1	Gunasekaran, K., Singh Rahi, M., Rajasurya, V., Wolff, A.	57193758666;57219225135;57213625185;36894688200;	Trends in E-Cigarette Use Among Various Subgroups	2020	American Journal of Medicine	133	10		e607			1	10.1016/j.amjmed.2020.04.018	https://www.scopus.com/inward/record.uri?eid=2-s2.0-85091760409&doi=10.1016%2fj.amjmed.2020.04.018&partnerID=40&md5=971141ec9996db203504d189cb7e8d04	Letter	Final		Scopus	2-s2.0-85091760409
93	#1	Freeman, T.P., Hindocha, C., Baio, G., Curran, H.V.	35077456700;56149013800;6603354734;57206203592;	Cannabidiol for cannabis use disorder: too high hopes? – Authors' reply	2020	The Lancet Psychiatry	7	10		840			1	10.1016/S2215-0366(20)30376-X	https://www.scopus.com/inward/record.uri?eid=2-s2.0-85091266384&doi=10.1016%2fS2215-0366%2820%2930376-X&partnerID=40&md5=4447b73a2a158e01bd5510d5ecc2dcdd	Letter	Final	All Open Access, Bronze	Scopus	2-s2.0-85091266384
94	#1	Martinez, E.Z., Morigi, T.Z., Galdino, G., McFarland, W., Zucoloto, M.L.	7401466366;57214182872;57205417869;35492450400;44761680900;	Sex-seeking mobile application use and risk behavior among men who have sex with men in Brazil	2020	International Journal of STD and AIDS	31	12		1161	1168		2	10.1177/0956462420945940	https://www.scopus.com/inward/record.uri?eid=2-s2.0-85090862016&doi=10.1177%2f0956462420945940&partnerID=40&md5=4eadef3b6b08f3e3eab4aa83392a6d4c	Article	Final		Scopus	2-s2.0-85090862016
95	#1	Elliott, J., DeJean, D., Potter, B.K., Coyle, D., Clifford, T., McCoy, B., Wells, G.A.	57193843964;24365862100;8767870900;7102318841;7005862673;36613140500;36065493500;	Barriers in accessing medical cannabis for children with drug-resistant epilepsy in Canada: A qualitative study	2020	Epilepsy and Behavior	111		107120				5	10.1016/j.yebeh.2020.107120	https://www.scopus.com/inward/record.uri?eid=2-s2.0-85086599219&doi=10.1016%2fj.yebeh.2020.107120&partnerID=40&md5=6631bfa4fd3b174ce75f61f9c11ad641	Article	Final		Scopus	2-s2.0-85086599219
96	#1	Santhosh, L., Oh, A., Alismail, A., Breiburg, A., Kaminski, N., Carlos, G., Jamil, S., Kathuria, H., Eakin, M., Sockrider, M.	31367566100;57211134768;57189681561;57191404748;7005152640;57219020401;57202678060;6506497971;15834401200;7003634296;	During the COVID-19 pandemic, lung specialists of the world implore you: Inhale only clean air	2020	American Journal of Respiratory and Critical Care Medicine	202	6		P19	P20			10.1164/rccm.2026P19	https://www.scopus.com/inward/record.uri?eid=2-s2.0-85091050863&doi=10.1164%2frccm.2026P19&partnerID=40&md5=c30fbb349c255ab85984dafc932aac06	Note	Final	All Open Access, Green	Scopus	2-s2.0-85091050863
97	#1	Malter, L., Jain, A., Cohen, B.L., Gaidos, J.K.J., Axisa, L., Butterfield, L., Rescola, B.J., Sarode, S., Ehrlich, O., Cheifetz, A.S.	35976561300;57223732556;56117137200;35503367800;57218611498;57218613197;57193369043;57218612229;57191286298;10641917400;	Identifying ibd providers knowledge gaps using a prospective web-based survey	2020	Inflammatory Bowel Diseases	26	9		1445	1450		4	10.1093/ibd/izaa032	https://www.scopus.com/inward/record.uri?eid=2-s2.0-85089786975&doi=10.1093%2fibd%2fizaa032&partnerID=40&md5=75d6bc58c7807baf8a95b9e806b423fd	Article	Final	All Open Access, Bronze	Scopus	2-s2.0-85089786975
98	#1	Mullins, C.F., Ffrench-O'Carroll, R., Lane, J., O'Connor, T.	57194237364;56281519400;57217080977;37665777400;	Sharing the pain: An observational analysis of Twitter and pain in Ireland	2020	Regional Anesthesia and Pain Medicine	45	8		597	602		2	10.1136/rapm-2020-101547	https://www.scopus.com/inward/record.uri?eid=2-s2.0-85086098528&doi=10.1136%2frapm-2020-101547&partnerID=40&md5=aee21fbfabd4c6548e73726f16d24090	Article	Final	All Open Access, Green	Scopus	2-s2.0-85086098528
99	#1	Fisher, S., Jehassi, A., Ziv, M.	57203560193;57210287318;9733852300;	Hidradenitis suppurativa on Facebook: thematic and content analyses of patient support group	2020	Archives of Dermatological Research	312	6		421	426		5	10.1007/s00403-019-02027-3	https://www.scopus.com/inward/record.uri?eid=2-s2.0-85076886819&doi=10.1007%2fs00403-019-02027-3&partnerID=40&md5=07047d0aaac0b10612e2a81c80a50dbb	Article	Final		Scopus	2-s2.0-85076886819
100	#1	Sinclair, J., Adams, C., Thurgood, G.-R., Davidson, M., Armour, M., Sarris, J.	56849942400;57219255272;57219261171;24758020000;7004078227;13003478000;	Cannabidiol (CBD) oil: Rehashing the research, roles and regulations in Australia	2020	Australian Journal of Herbal and Naturopathic Medicine	32	2		54	60		2	10.33235/ajhnm.32.2.54-60	https://www.scopus.com/inward/record.uri?eid=2-s2.0-85091913697&doi=10.33235%2fajhnm.32.2.54-60&partnerID=40&md5=929de6e3694a5ea33889dab9b1fe861d	Article	Final		Scopus	2-s2.0-85091913697
101	#1	Smiley, S.L., Kim, S., Mourali, A., Allem, J.-P., Unger, J.B., Cruz, T.B.	57189350949;57217535165;57217532682;54976260600;7203019549;7005361892;	Characterizing #backwoods on instagram: “the number one selling all natural cigar”	2020	International Journal of Environmental Research and Public Health	17	12	4584	1	8		8	10.3390/ijerph17124584	https://www.scopus.com/inward/record.uri?eid=2-s2.0-85087373593&doi=10.3390%2fijerph17124584&partnerID=40&md5=ee70af26fd8dfc52d97f2ec0c9069c74	Article	Final	All Open Access, Gold, Green	Scopus	2-s2.0-85087373593
102	#1	Rosenbaum, D., Weissman, C., Anderson, T., Petranker, R., Dinh-Williams, L.-A., Hui, K., Hapke, E.	57205325266;57197366773;57204977480;57192309969;57189349671;55857604700;57205318203;	Microdosing psychedelics: Demographics, practices, and psychiatric comorbidities	2020	Journal of Psychopharmacology	34	6		612	622		18	10.1177/0269881120908004	https://www.scopus.com/inward/record.uri?eid=2-s2.0-85081682052&doi=10.1177%2f0269881120908004&partnerID=40&md5=64de56ada3d1ceb86ee1a7f0fee61892	Article	Final		Scopus	2-s2.0-85081682052
103	#1	Rychert, M., Wilkins, C., Parker, K., Graydon-Guy, T.	56548901500;7101884302;55627648900;57190434764;	Exploring medicinal use of cannabis in a time of policy change in New Zealand	2020	New Zealand Medical Journal	133	1515		54	69		4		https://www.scopus.com/inward/record.uri?eid=2-s2.0-85085155732&partnerID=40&md5=275e2ca49265d2f6c54df74e6df8ccb2	Article	Final		Scopus	2-s2.0-85085155732
104	#1	Pithadia, D.J., Reynolds, K.A., Lee, E.B., Wu, J.J.	57204313680;57201942474;57200538814;14629788600;	A cross-sectional study of YouTube videos as a source of patient information about topical psoriasis therapies	2020	Journal of Dermatological Treatment	31	4		366	369		10	10.1080/09546634.2019.1597247	https://www.scopus.com/inward/record.uri?eid=2-s2.0-85064592917&doi=10.1080%2f09546634.2019.1597247&partnerID=40&md5=40272f824793e3b2ac17bc8229534a6a	Article	Final		Scopus	2-s2.0-85064592917
105	#1	Angsukiattitavorn, S., Seeherunwong, A., Panitrat, R., Tipayamongkholgul, M.	57216643973;57073981200;21644166500;8336976800;	Prevalence and distribution pattern of mood swings in Thai adolescents: A school-based survey in the central region of Thailand	2020	BMC Psychiatry	20	1	191				3	10.1186/s12888-020-02605-0	https://www.scopus.com/inward/record.uri?eid=2-s2.0-85084170096&doi=10.1186%2fs12888-020-02605-0&partnerID=40&md5=d2d0d508b90c73bf896c5669e665f180	Article	Final	All Open Access, Gold, Green	Scopus	2-s2.0-85084170096
106	#1	Wheeler, M., Merten, J.W., Gordon, B.T., Hamadi, H.	57215202309;56000984200;57215200644;37026022900;	CBD (Cannabidiol) Product Attitudes, Knowledge, and Use Among Young Adults	2020	Substance Use and Misuse	55	7		1138	1145		33	10.1080/10826084.2020.1729201	https://www.scopus.com/inward/record.uri?eid=2-s2.0-85080039121&doi=10.1080%2f10826084.2020.1729201&partnerID=40&md5=2862cae1fb549eca3bd0ea0290937aa2	Article	Final		Scopus	2-s2.0-85080039121
107	#1	Miller, L.	8733419900;	Updates in child and adolescent mental health	2020	International Review of Psychiatry	32	3		187	188			10.1080/09540261.2020.1723349	https://www.scopus.com/inward/record.uri?eid=2-s2.0-85084107055&doi=10.1080%2f09540261.2020.1723349&partnerID=40&md5=bfbe0484ea7a6b4e26ded61ad071c19a	Editorial	Final	All Open Access, Bronze	Scopus	2-s2.0-85084107055
108	#1	Howe, J.A.	57210799822;	Media outreach: Amplifying our voice to protect animals	2020	Journal of the American Veterinary Medical Association	256	7						10.2460/javma.256.7.730	https://www.scopus.com/inward/record.uri?eid=2-s2.0-85085143376&doi=10.2460%2fjavma.256.7.730&partnerID=40&md5=f1ffa19cfc04caa5bf5ff909bb59a132	Editorial	Final		Scopus	2-s2.0-85085143376
109	#1	Rup, J., Goodman, S., Hammond, D.	57208668875;49961528500;7202006759;	Cannabis advertising, promotion and branding: Differences in consumer exposure between ‘legal’ and ‘illegal’ markets in Canada and the US	2020	Preventive Medicine	133		106013				12	10.1016/j.ypmed.2020.106013	https://www.scopus.com/inward/record.uri?eid=2-s2.0-85078977029&doi=10.1016%2fj.ypmed.2020.106013&partnerID=40&md5=f70b48f5cb2dbd433a28813c0903b1d6	Article	Final		Scopus	2-s2.0-85078977029
110	#1	Printz, C.	57119221000;	Fighting the teen vaping epidemic: With rates of adolescent vaping on the rise, experts caution that new federal rules targeting e-cigarettes may not be strong enough	2020	Cancer	126	6		1147	1148		2	10.1002/cncr.32779	https://www.scopus.com/inward/record.uri?eid=2-s2.0-85081017417&doi=10.1002%2fcncr.32779&partnerID=40&md5=5e3898bc140b673d266614b6e1abb19f	Note	Final	All Open Access, Bronze	Scopus	2-s2.0-85081017417
111	#1	Efron, D., Taylor, K., Payne, J.M., Freeman, J.L., Cranswick, N., Mulraney, M., Prakash, C., Lee, K.J., Williams, K.	7003415370;56660744000;8893961200;55472392300;6601977827;56079255700;56234001800;8216469000;55459224900;	Does cannabidiol reduce severe behavioural problems in children with intellectual disability? Study protocol for a pilot single-site phase I/II randomised placebo controlled trial	2020	BMJ Open	10	3	e034362				8	10.1136/bmjopen-2019-034362	https://www.scopus.com/inward/record.uri?eid=2-s2.0-85081617803&doi=10.1136%2fbmjopen-2019-034362&partnerID=40&md5=c3552b007b76db6ce4852f424e7f27f0	Article	Final	All Open Access, Gold, Green	Scopus	2-s2.0-85081617803
112	#1	Pongwat, A.	57204047865;	Exploring Travel Social Media: A Case of Cannabis Museum Servicescape	2020	2020 Joint International Conference on Digital Arts, Media and Technology with ECTI Northern Section Conference on Electrical, Electronics, Computer and Telecommunications Engineering, ECTI DAMT and NCON 2020			9090758	298	303			10.1109/ECTIDAMTNCON48261.2020.9090758	https://www.scopus.com/inward/record.uri?eid=2-s2.0-85085600824&doi=10.1109%2fECTIDAMTNCON48261.2020.9090758&partnerID=40&md5=de75f0d673ef2a5fe50c06f9a6b8bb76	Conference Paper	Final		Scopus	2-s2.0-85085600824
113	#1	Sinclair, J., Smith, C.A., Abbott, J., Chalmers, K.J., Pate, D.W., Armour, M.	56849942400;55555239900;7201623314;57150546600;35986602300;7004078227;	Cannabis Use, a Self-Management Strategy Among Australian Women With Endometriosis: Results From a National Online Survey	2020	Journal of Obstetrics and Gynaecology Canada	42	3		256	261		14	10.1016/j.jogc.2019.08.033	https://www.scopus.com/inward/record.uri?eid=2-s2.0-85081633488&doi=10.1016%2fj.jogc.2019.08.033&partnerID=40&md5=cd01c1d6c63d6fe19bb84f4c6f3a4aa0	Article	Final		Scopus	2-s2.0-85081633488
114	#1	Tran, T., Kavuluru, R.	57193316218;23467019200;	Social media surveillance for perceived therapeutic effects of cannabidiol (CBD) products	2020	International Journal of Drug Policy	77		102688				10	10.1016/j.drugpo.2020.102688	https://www.scopus.com/inward/record.uri?eid=2-s2.0-85079626753&doi=10.1016%2fj.drugpo.2020.102688&partnerID=40&md5=fc3dc871982b3e3250cd0077dba55aa6	Article	Final	All Open Access, Green	Scopus	2-s2.0-85079626753
[truncated: 268 more rows]

## Sheet: Embase_log
1	Ovid Technologies	Embase	Disrupted functional connectivity of the brain reward system in substance use problems: a meta-analysis of functional neuroimaging studies.	medRxiv. (no pagination), 2021. Date of Publication: 11 Dec 2021.	Dugre J.R. Orban P. Potvin S.	medRxiv	Preprint	Click here for full text options	Find It at Unimelb
[truncated: 132 more rows]

[truncated: 8 more sheets: Medline_log, Scopus_log, Total_Search, Dup_Removed, Included Pub Type, Sheet2, WOS on MC and SM, WOS on cannabis and SM]
